# Supplementary material for: WTAP participates in the DNA damage response via an m6A-FOXM1-dependent manner in hepatocellular carcinoma
Source: Cell Death Discov. 2025 Aug 22;11:397. doi: 10.1038/s41420-025-02639-x (PMC12373989; doi:10.1038/s41420-025-02639-x)
Supplement: Supplementary file 7 — supplemental material table S1 [file 41420_2025_2639_MOESM7_ESM.xlsx]

## Sheet: top3000-(ShCON_VS_ShWTAP)CDDP
Table S2. The specific differentially methylated genes in different groups
name	diff.lg.fdr	diff.lg.p	diff.log2.fc
LMNA	-16.2	-17	0.848
RPL30	-40.2	-41.4	0.587
RPL29	-17.2	-18.1	0.523
FTH1	-41.9	-43.1	0.224
ANXA2	-23.4	-24.4	-0.292
S100A6	-17.7	-18.6	-0.296
FUS	-23.8	-24.8	-0.299
RPL8	-37.1	-38.2	-0.318
EIF4G2	-26.7	-27.7	-0.326
RPL35	-26.2	-27.3	-0.329
RPL12	-44.1	-45.3	-0.343
LDHB	-19.2	-20.1	-0.382
TMSB4X	-25.9	-26.9	-0.393
CCT3	-18.5	-19.4	-0.418
RPL38	-33.8	-34.9	-0.425
KRT10	-48.2	-49.4	-0.429
HSP90AA1	-20.2	-21.1	-0.488
S100A16	-17.1	-18	-0.492
EIF5A	-21.7	-22.7	-0.503
RPS18	-57	-58.3	-0.516
PFN1	-38.9	-40.1	-0.518
RPL31	-33.7	-34.8	-0.519
EIF4G2	-47.2	-48.4	-0.521
RPL32	-42.5	-43.7	-0.522
EIF4A1	-19.4	-20.3	-0.528
PA2G4	-30.2	-31.3	-0.53
SENP3-EIF4A1	-20	-20.9	-0.534
CANX	-29.7	-30.7	-0.537
PRDX5	-17.7	-18.6	-0.558
LDHB	-63.5	-64.9	-0.572
PPP2CA	-19.7	-20.7	-0.585
RPS4X	-30.3	-31.3	-0.588
RPL22	-27.9	-28.9	-0.59
TBCA	-18.5	-19.4	-0.592
TCP1	-25.5	-26.5	-0.596
FKBP8	-22.6	-23.6	-0.598
RPL23A	-119	-120	-0.613
PARK7	-16.8	-17.7	-0.614
VIM	-63.5	-64.9	-0.619
DDX5	-21.7	-22.7	-0.622
HMGA1	-67.9	-69.3	-0.627
PSAP	-47.4	-48.6	-0.636
BRD2	-35.1	-36.2	-0.641
CBX3	-33.8	-34.9	-0.645
RBM3	-26.7	-27.8	-0.645
RANBP1	-17.5	-18.4	-0.646
SUMO2	-18.5	-19.4	-0.653
KRT18	-23.2	-24.2	-0.658
PTRF	-30.5	-31.6	-0.663
ILF3	-18.4	-19.3	-0.665
PFDN5	-20.9	-21.9	-0.666
COTL1	-18.5	-19.4	-0.668
CHTOP	-23.6	-24.6	-0.669
SNRPF	-22.4	-23.4	-0.669
TSC22D1	-16.6	-17.4	-0.674
PABPC1	-138	-140	-0.677
PLP2	-31.3	-32.4	-0.684
PTP4A2	-24.1	-25.1	-0.684
SF3A1	-42.9	-44.1	-0.692
PSMD3	-18.1	-19	-0.692
RPL11	-53.6	-54.9	-0.694
PTMS	-92.3	-93.9	-0.697
EWSR1	-41.6	-42.8	-0.7
RPL35	-18.7	-19.6	-0.702
LDHA	-51.3	-52.6	-0.703
TUBA4A	-20.4	-21.3	-0.707
GHITM	-20.2	-21.1	-0.71
PKM	-62.5	-63.9	-0.711
RPL37	-187	-189	-0.714
HMGB1	-31.2	-32.3	-0.714
RPL27A	-136	-138	-0.717
VCP	-26.3	-27.3	-0.719
DDX21	-22.1	-23.1	-0.72
RPL7A	-146	-147	-0.721
FOXM1	-24.5	-25.5	-0.725
RHOA	-45.9	-47.1	-0.727
UBAP2L	-23.2	-24.2	-0.727
TUBA1C	-131	-133	-0.729
TUFM	-39.6	-40.8	-0.729
PEG10	-16.8	-17.6	-0.729
CCDC47	-21.4	-22.3	-0.735
ANXA5	-21.9	-22.8	-0.736
RPS15	-54.3	-55.6	-0.738
RPS20	-38.6	-39.7	-0.744
PLEC	-16.2	-17	-0.744
PRELID1	-53.2	-54.5	-0.748
PPP1R18	-24.3	-25.3	-0.748
NDUFS6	-55.9	-57.2	-0.749
S100A13	-41.3	-42.5	-0.749
FKBP4	-44.9	-46.2	-0.755
RPS11	-41.5	-42.7	-0.755
HNRNPAB	-145	-147	-0.756
TFAM	-24.7	-25.7	-0.756
PABPN1	-52.4	-53.7	-0.764
MALAT1	-24.9	-25.9	-0.767
RPL41	-59.7	-61	-0.768
MYL6	-134	-136	-0.774
TUBB4B	-123	-125	-0.777
OTUD5	-18.3	-19.2	-0.78
PSMC5	-39.8	-41	-0.787
S100A11	-183	-185	-0.789
PRR13	-21.2	-22.1	-0.789
RPS27A	-97.9	-99.4	-0.796
PKM	-206	-208	-0.799
FXR1	-31.7	-32.8	-0.799
RUVBL1	-29.3	-30.3	-0.799
DDA1	-18.5	-19.4	-0.8
ZNF598	-18.1	-19	-0.8
ITGB1	-42.4	-43.6	-0.801
EIF5	-25.1	-26.1	-0.801
VDAC1	-35.4	-36.5	-0.803
IMPDH2	-24.2	-25.2	-0.803
MIR3652	-21.9	-22.9	-0.803
IRAK1	-18.5	-19.3	-0.803
EIF4A2	-23.6	-24.6	-0.805
NAA50	-25	-26	-0.806
ASPH	-24.9	-25.9	-0.806
SET	-17.5	-18.4	-0.809
HNRNPK	-31.4	-32.5	-0.81
CCT6A	-38.7	-39.8	-0.814
FXYD5	-28.4	-29.4	-0.819
NOL7	-30.6	-31.7	-0.821
RRP9	-18.9	-19.8	-0.825
HNRNPA1P10	-187	-189	-0.828
VCP	-41.3	-42.5	-0.829
LSM3	-19.1	-20	-0.831
RALY	-17.4	-18.3	-0.834
EEF1G	-184	-186	-0.836
GNB2L1	-30	-31	-0.838
CDKN2A	-16.6	-17.5	-0.838
NABP2	-18.3	-19.1	-0.843
HNRNPA1	-203	-205	-0.845
NGFRAP1	-25.1	-26.1	-0.846
PSMC3IP	-19.2	-20.1	-0.846
ATP2A2	-28.4	-29.5	-0.849
FUBP1	-43.7	-45	-0.85
YWHAH	-16.8	-17.7	-0.85
PPP1R14B	-22.9	-23.8	-0.851
SF3A3	-20.6	-21.5	-0.854
BZW1	-17.4	-18.3	-0.854
WBSCR22	-17.1	-17.9	-0.858
CCT8	-58.9	-60.2	-0.863
MAGEA1	-20.3	-21.2	-0.864
EEF1D	-197	-199	-0.868
TMED9	-71.1	-72.5	-0.868
U2AF1	-42.9	-44.1	-0.869
SNHG6	-16.5	-17.3	-0.871
FLNA	-18.2	-19.1	-0.873
RRM2	-42.3	-43.5	-0.875
RNASEH2A	-20.8	-21.7	-0.875
ATP6V1D	-16.1	-16.9	-0.875
FLII	-26.4	-27.4	-0.877
NME4	-16.8	-17.7	-0.877
AHSA1	-18.2	-19.1	-0.878
SNRPA1	-16.8	-17.7	-0.878
STAU1	-17.1	-17.9	-0.88
RPL23	-119	-121	-0.881
DDX1	-17.1	-18	-0.882
ALYREF	-40.7	-41.9	-0.884
RETSAT	-21.3	-22.2	-0.884
ANPEP	-32.8	-33.9	-0.885
SH3BGRL3	-22.8	-23.8	-0.885
AUP1	-19.7	-20.6	-0.885
PLEC	-224	-226	-0.887
TARS	-58.9	-60.3	-0.887
AURKAIP1	-20	-20.9	-0.887
CD2BP2	-18.8	-19.7	-0.887
RBM34	-22.9	-23.8	-0.889
IDH3B	-19.6	-20.5	-0.893
DDX24	-49.1	-50.4	-0.894
HNRNPU	-434	-434	-0.895
RPS8	-87.5	-89	-0.897
PUF60	-28.9	-30	-0.897
GMNN	-19.1	-20	-0.897
SNRNP70	-180	-182	-0.898
PA2G4	-54	-55.3	-0.898
THBS1	-28.9	-30	-0.9
EIF2S3	-23.6	-24.5	-0.9
SRF	-19.6	-20.6	-0.9
EIF3B	-16.1	-16.9	-0.901
EIF4H	-39.2	-40.4	-0.902
SNRPD2	-35.8	-36.9	-0.902
CSDE1	-32.8	-33.9	-0.904
PSMA6	-19.5	-20.4	-0.905
ATF3	-20.6	-21.5	-0.907
ETF1	-27.3	-28.3	-0.91
CDV3	-26.5	-27.5	-0.91
RMDN3	-22.6	-23.6	-0.91
NHP2	-34.4	-35.6	-0.911
PITPNB	-16.3	-17.2	-0.911
FUBP3	-37.8	-39	-0.915
SNAPC4	-16.7	-17.5	-0.915
CPSF6	-23.4	-24.4	-0.917
PDIA3	-127	-129	-0.918
U2SURP	-18.4	-19.3	-0.918
PDIA6	-80.7	-82.2	-0.919
RPS23	-100	-102	-0.92
ATP6V1G1	-33.3	-34.4	-0.921
USF2	-16.9	-17.8	-0.923
EIF3B	-20.5	-21.4	-0.925
YME1L1	-16.4	-17.2	-0.925
CD55	-71.5	-72.9	-0.926
EPRS	-25.2	-26.2	-0.931
TUBB4B	-319	-322	-0.933
SLC39A7	-26.1	-27.1	-0.933
ABCF1	-19.2	-20.1	-0.937
MYBL2	-30.1	-31.2	-0.939
RPN1	-37	-38.2	-0.941
ACTR2	-16.4	-17.2	-0.941
EDF1	-36.1	-37.2	-0.946
PPP6R1	-25.6	-26.6	-0.947
RPS6	-215	-217	-0.949
MXD3	-47	-48.3	-0.952
RPL5	-80.3	-81.8	-0.953
HNRNPA0	-67.4	-68.8	-0.954
TSR1	-21.3	-22.2	-0.954
SRRM2	-102	-103	-0.955
PSMC3	-47.8	-49.1	-0.955
KPNB1	-110	-112	-0.956
DDX24	-35.6	-36.8	-0.958
MLEC	-18.2	-19.1	-0.958
PYCR2	-22.9	-23.9	-0.959
GNAS	-108	-110	-0.96
SEC62	-23.3	-24.3	-0.961
UBALD2	-18.4	-19.3	-0.966
RARS	-26.7	-27.7	-0.967
NAP1L1	-34.6	-35.7	-0.968
SRRM2	-23.3	-24.3	-0.97
COPS6	-18.9	-19.8	-0.971
TRIM27	-17.2	-18.1	-0.971
POLR2A	-34.3	-35.4	-0.972
SRRM2	-22	-22.9	-0.974
AHNAK	-35.3	-36.5	-0.976
RPL36	-142	-144	-0.978
MRPS15	-48.4	-49.7	-0.978
BCAP31	-87.6	-89.1	-0.981
RPL4	-434	-345	-0.984
H19	-21.9	-22.8	-0.984
C9orf114	-21.2	-22.1	-0.989
KIAA0100	-23.2	-24.2	-0.997
SAP18	-26.7	-27.7	-0.998
NIFK	-22.9	-23.9	-0.998
SOD1	-60.9	-62.2	-0.999
CWC15	-32.8	-33.9	-1
MRPS21	-24.8	-25.8	-1
KDM5C	-23.5	-24.4	-1
FKBP4	-21	-22	-1
OGFR	-19.3	-20.2	-1.01
CDC5L	-17.2	-18.1	-1.01
TUBA1B	-434	-434	-1.02
RPS26	-56	-57.3	-1.02
ACTN4	-44.1	-45.3	-1.02
TSR2	-33.9	-35.1	-1.02
EXOSC2	-33.1	-34.2	-1.02
SEC61A1	-31.1	-32.1	-1.02
NDUFA8	-22	-23	-1.02
LSM14A	-19.7	-20.7	-1.02
ABCF1	-17	-17.8	-1.02
HNRNPUL2	-41.1	-42.3	-1.03
NXF1	-39.9	-41.1	-1.03
TOP2A	-39.3	-40.5	-1.03
SUMO3	-31.5	-32.6	-1.03
AAMP	-28.3	-29.3	-1.03
RAC1	-25.4	-26.4	-1.03
CTSL	-24.8	-25.8	-1.03
PPM1G	-21.3	-22.2	-1.03
ACTN1	-62.3	-63.7	-1.04
TUBA1A	-37	-38.2	-1.04
SLC39A7	-33.5	-34.6	-1.04
KHSRP	-32.8	-33.9	-1.04
PRPF4	-22.4	-23.4	-1.04
CHORDC1	-18.8	-19.7	-1.04
EIF4G1	-92.6	-94.1	-1.05
SRSF6	-75.2	-76.7	-1.05
SDHA	-64.3	-65.7	-1.05
PABPN1	-53.7	-55	-1.05
YY1	-32.1	-33.2	-1.05
LTBR	-25.8	-26.8	-1.05
CLNS1A	-25.6	-26.7	-1.05
KRI1	-23.3	-24.3	-1.05
PTGES3	-23.1	-24.1	-1.05
EBP	-19	-19.9	-1.05
EGR1	-18.2	-19.1	-1.05
ZNF207	-17.2	-18.1	-1.05
HSPD1	-111	-112	-1.06
APEX1	-81.5	-83	-1.06
BCL2L2-PABPN1	-54.3	-55.6	-1.06
TPX2	-33.2	-34.4	-1.06
CHD3	-25.5	-26.5	-1.06
PSMC1	-22.5	-23.4	-1.06
SRSF10	-21.5	-22.5	-1.06
NOP16	-21.1	-22.1	-1.06
QRICH1	-17.6	-18.4	-1.06
COX17	-17.4	-18.3	-1.06
APP	-17.1	-18	-1.06
SRSF1	-16.7	-17.6	-1.06
EWSR1	-199	-201	-1.07
ARPC5L	-58.3	-59.6	-1.07
HNRNPR	-57.4	-58.7	-1.07
CCDC137	-45.4	-46.6	-1.07
HNRNPUL2-BSCL2	-43	-44.2	-1.07
RAD21	-39.8	-41	-1.07
ZGPAT	-21.8	-22.7	-1.07
FADS1	-20.9	-21.9	-1.07
SREBF2	-18.3	-19.2	-1.07
KIAA0100	-17.4	-18.3	-1.07
TCOF1	-92.6	-94.1	-1.08
PRRC2A	-82.6	-84.1	-1.08
SF3B2	-23.9	-24.9	-1.08
SLC39A7	-20.9	-21.8	-1.08
PSMC5	-16.5	-17.4	-1.08
MEA1	-55.6	-56.9	-1.09
AMOTL2	-43.5	-44.7	-1.09
NEAT1	-38.6	-39.8	-1.09
DDX18	-35.7	-36.8	-1.09
PLEC	-29.2	-30.3	-1.09
CRTC2	-27	-28	-1.09
ENDOG	-21.4	-22.4	-1.09
BRD8	-19.4	-20.3	-1.09
EIF4B	-181	-183	-1.1
HNRNPD	-69.5	-70.9	-1.1
HSPH1	-44.7	-45.9	-1.1
NEAT1	-39.3	-40.5	-1.1
TIMM44	-34	-35.1	-1.1
PRRC2B	-32.8	-33.9	-1.1
BAZ1B	-32	-33.1	-1.1
RAD23A	-26.5	-27.5	-1.1
SPTAN1	-24.2	-25.2	-1.1
CHCHD1	-21.7	-22.6	-1.1
NDUFA12	-19.8	-20.7	-1.1
GGCT	-19.2	-20.1	-1.1
TRIM25	-18.9	-19.8	-1.1
BCL2L2	-16.2	-17.1	-1.1
NAA20	-16.1	-16.9	-1.1
TMSB10	-434	-434	-1.11
HNRNPH1	-164	-166	-1.11
RPL17	-77	-78.5	-1.11
CDV3	-68.1	-69.5	-1.11
NASP	-56.3	-57.6	-1.11
ATP5I	-52.6	-53.9	-1.11
SCD	-41.1	-42.3	-1.11
RABL6	-34.8	-35.9	-1.11
RPF1	-30.1	-31.2	-1.11
MRPL20	-22.3	-23.2	-1.11
HCCS	-21.9	-22.9	-1.11
HSPA8	-284	-287	-1.12
STIP1	-239	-242	-1.12
DRAP1	-110	-111	-1.12
AHSA1	-108	-110	-1.12
PGD	-74.3	-75.8	-1.12
WBP11	-42.5	-43.7	-1.12
ZNF207	-27.9	-28.9	-1.12
IFI16	-26.3	-27.3	-1.12
SARNP	-19.8	-20.7	-1.12
KMT2D	-19.5	-20.5	-1.12
RPS19BP1	-17.4	-18.3	-1.12
LASP1	-16.2	-17	-1.12
MYBBP1A	-49.4	-50.7	-1.13
APLP2	-36.4	-37.6	-1.13
TARS	-27.8	-28.9	-1.13
PARP2	-26	-27	-1.13
SF3B6	-24.6	-25.6	-1.13
RAD23B	-22.4	-23.4	-1.13
OGFOD1	-17.8	-18.6	-1.13
HSP90AA1	-434	-434	-1.14
RBM10	-64.4	-65.8	-1.14
KARS	-57.5	-58.9	-1.14
FABP5	-47.1	-48.3	-1.14
SEC13	-39	-40.2	-1.14
NOC2L	-31.2	-32.3	-1.14
PLEC	-25.2	-26.2	-1.14
MTIF2	-21	-22	-1.14
MRPL4	-18.5	-19.4	-1.14
AARS	-17.6	-18.5	-1.14
ATP5F1	-16.4	-17.2	-1.14
SRCAP	-16.4	-17.3	-1.14
HMGN1	-147	-149	-1.15
2021-03-06	-39.9	-41.1	-1.15
EFHD2	-29.9	-31	-1.15
GMPS	-20.8	-21.7	-1.15
TOR1A	-20.5	-21.4	-1.15
RSL24D1	-17.9	-18.8	-1.15
ASB6	-16.2	-17	-1.15
SUPT6H	-16.2	-17	-1.15
XRCC6	-79.9	-81.4	-1.16
CDC6	-45.4	-46.7	-1.16
FEN1	-41.6	-42.8	-1.16
NGFRAP1	-41.1	-42.3	-1.16
HNRNPK	-38	-39.1	-1.16
DDX1	-29.2	-30.2	-1.16
DKC1	-26.8	-27.8	-1.16
NACC1	-26.3	-27.3	-1.16
PAPOLA	-21.7	-22.6	-1.16
TOP1	-20.9	-21.8	-1.16
HECTD3	-20.5	-21.4	-1.16
MDC1	-20.2	-21.1	-1.16
TMX1	-18.9	-19.8	-1.16
HARS	-16	-16.8	-1.16
IER3	-200	-201	-1.17
ILF2	-99.9	-102	-1.17
ACIN1	-93.8	-95.3	-1.17
TMED2	-64.9	-66.3	-1.17
PPDPF	-47.4	-48.6	-1.17
SNAPC4	-29.1	-30.1	-1.17
TAX1BP1	-26.6	-27.6	-1.17
ANXA7	-23.7	-24.7	-1.17
TUBG1	-23	-24	-1.17
DDX17	-22.1	-23	-1.17
MAPRE1	-21.9	-22.8	-1.17
NOB1	-18.8	-19.7	-1.17
HSP90AB1	-290	-292	-1.18
ZWINT	-207	-209	-1.18
RPL37A	-176	-178	-1.18
RPS12	-169	-171	-1.18
SLC3A2	-146	-148	-1.18
HNRNPA3	-133	-134	-1.18
SRRM2	-130	-132	-1.18
FARSA	-84.7	-86.1	-1.18
CNBP	-36.1	-37.3	-1.18
KPNB1	-35.3	-36.4	-1.18
NAA10	-35.2	-36.3	-1.18
PRRC2A	-30.9	-32	-1.18
PSME1	-29.8	-30.8	-1.18
SURF6	-26.6	-27.6	-1.18
GID8	-25.7	-26.7	-1.18
HUWE1	-20.8	-21.7	-1.18
SLC35A4	-19.2	-20.1	-1.18
HSD17B4	-18.3	-19.2	-1.18
RRP1B	-33.3	-34.4	-1.19
STX10	-28.5	-29.6	-1.19
YIPF3	-19.9	-20.8	-1.19
TMX4	-19.7	-20.6	-1.19
BAG1	-139	-141	-1.2
RRBP1	-45.1	-46.3	-1.2
NAP1L1	-39.3	-40.5	-1.2
GTF3C6	-34.5	-35.6	-1.2
PFDN6	-26.1	-27.1	-1.2
SCO1	-21.5	-22.4	-1.2
BOLA3	-16.5	-17.3	-1.2
SCAF1	-16.1	-17	-1.2
SRPRB	-32.1	-33.2	-1.21
XRCC5	-26.1	-27.1	-1.21
NUDT4P1	-24.6	-25.6	-1.21
PDCD7	-24.3	-25.3	-1.21
PSMA3	-20.2	-21.1	-1.21
MED12	-18.3	-19.2	-1.21
GDI2	-16.9	-17.7	-1.21
PRPF6	-56.9	-58.2	-1.22
C14orf166	-43.3	-44.6	-1.22
CHCHD7	-37.6	-38.8	-1.22
TPT1	-33.3	-34.4	-1.22
TUBB6	-30.8	-31.9	-1.22
SF3B1	-30.1	-31.1	-1.22
YARS	-29.6	-30.6	-1.22
SAFB2	-27	-28	-1.22
GARS	-24.5	-25.5	-1.22
NUDT4P2	-23.2	-24.2	-1.22
CLSTN1	-20.2	-21.1	-1.22
POLR1A	-17.7	-18.6	-1.22
SQSTM1	-230	-232	-1.23
YWHAZ	-92.2	-93.7	-1.23
FDPS	-57.9	-59.2	-1.23
FAM98A	-43.2	-44.4	-1.23
YBX3	-33.3	-34.4	-1.23
PITX1	-31.2	-32.2	-1.23
PLEC	-22.9	-23.9	-1.23
HNRNPR	-17	-17.8	-1.23
HNRNPA1	-150	-151	-1.24
HNRNPA1P10	-144	-145	-1.24
RBM8A	-129	-130	-1.24
HSPD1	-92.1	-93.6	-1.24
MYBBP1A	-49.9	-51.2	-1.24
TMCO1	-42.7	-43.9	-1.24
TNS4	-42.4	-43.6	-1.24
PEA15	-35	-36.1	-1.24
LOC729867	-32	-33	-1.24
HSBP1	-31.4	-32.5	-1.24
ZNF622	-30.4	-31.5	-1.24
CDC42SE1	-28	-29	-1.24
CHD3	-26.3	-27.3	-1.24
ZNF316	-23.9	-24.9	-1.24
URI1	-22.6	-23.5	-1.24
HNRNPA2B1	-434	-434	-1.25
RPL26	-434	-434	-1.25
HNRNPH1	-113	-114	-1.25
SDCCAG3	-86.4	-87.9	-1.25
USP5	-41.3	-42.5	-1.25
WDR46	-27.9	-28.9	-1.25
CHD8	-20.8	-21.8	-1.25
CAST	-17.5	-18.3	-1.25
EIF3J	-127	-129	-1.26
ACTN1	-35.4	-36.5	-1.26
UBE2I	-30.3	-31.3	-1.26
SRRM2	-28.3	-29.3	-1.26
GORASP2	-26.7	-27.7	-1.26
HDAC3	-22.3	-23.3	-1.26
UHRF1	-18.7	-19.6	-1.26
SON	-17.7	-18.5	-1.26
SNRNP200	-98	-99.6	-1.27
AHNAK	-93.2	-94.7	-1.27
POLR2A	-81.5	-83	-1.27
UTP11L	-51.7	-53	-1.27
YWHAQ	-47.7	-48.9	-1.27
NEAT1	-47	-48.2	-1.27
SRCAP	-44.7	-46	-1.27
AHNAK	-40	-41.1	-1.27
TGFB1	-23.9	-24.9	-1.27
MXRA7	-16.8	-17.6	-1.27
EIF4G1	-207	-209	-1.28
MRFAP1	-121	-123	-1.28
HDAC2	-42.3	-43.5	-1.28
SRP68	-29.4	-30.5	-1.28
KIF23	-27.8	-28.8	-1.28
HMGCS1	-26.6	-27.6	-1.28
KRT6A	-26.1	-27.1	-1.28
SNRNP25	-24.8	-25.8	-1.28
PRPF3	-23.9	-24.9	-1.28
FNBP4	-20.8	-21.8	-1.28
RIOK1	-20.1	-21.1	-1.28
HUWE1	-20	-20.9	-1.28
SAP30BP	-19	-19.9	-1.28
MRPS22	-18.7	-19.6	-1.28
SARS	-18.1	-18.9	-1.28
ERLIN1	-17.2	-18.1	-1.28
DEK	-184	-186	-1.29
MCM2	-134	-136	-1.29
SPDL1	-62.4	-63.7	-1.29
KPNA2	-54.1	-55.4	-1.29
NAP1L4	-51.7	-52.9	-1.29
ABCF3	-44	-45.3	-1.29
YWHAH	-42.4	-43.6	-1.29
MAPK6	-28.6	-29.7	-1.29
RPL13	-28.5	-29.5	-1.29
C19orf48	-25.9	-26.9	-1.29
CHD3	-22.7	-23.6	-1.29
ARPC2	-19.1	-20	-1.29
TXNDC15	-17.9	-18.8	-1.29
CDCA7L	-17.2	-18.1	-1.29
GMPR2	-16.1	-16.9	-1.29
LENG8	-45.3	-46.5	-1.3
MINK1	-32.9	-34	-1.3
NUSAP1	-27.5	-28.5	-1.3
TTF1	-24.5	-25.5	-1.3
MRGBP	-23.9	-24.9	-1.3
CCDC58	-21.6	-22.6	-1.3
KRT7	-434	-434	-1.31
RNF187	-73.1	-74.5	-1.31
ZFP36L1	-69.4	-70.8	-1.31
KIF1C	-49.8	-51.1	-1.31
NEAT1	-46.3	-47.5	-1.31
CCDC86	-40.4	-41.6	-1.31
CDC26	-33.1	-34.3	-1.31
COL7A1	-29.3	-30.3	-1.31
DHCR24	-28.5	-29.5	-1.31
RPS27	-28.3	-29.3	-1.31
FKBP5	-21.7	-22.7	-1.31
SFN	-19.2	-20.1	-1.31
DHX9	-16.5	-17.4	-1.31
AP1AR	-16.2	-17.1	-1.31
DNAJB11	-109	-111	-1.32
BCCIP	-79.3	-80.8	-1.32
CYR61	-75.5	-76.9	-1.32
SAFB	-62.9	-64.2	-1.32
NSFL1C	-48	-49.2	-1.32
SURF4	-23.5	-24.5	-1.32
DIAPH1	-22.1	-23	-1.32
PRRC2C	-21.6	-22.5	-1.32
SETD1A	-20.8	-21.7	-1.32
MITD1	-17.5	-18.4	-1.32
MGAT2	-16.2	-17	-1.32
SRRM1	-135	-137	-1.33
CAPN2	-64.5	-65.9	-1.33
FLOT2	-36.9	-38.1	-1.33
ABCF2	-34.7	-35.8	-1.33
NGDN	-27.5	-28.5	-1.33
UTP14A	-27.1	-28.1	-1.33
DYNC1LI2	-24.5	-25.5	-1.33
RPL36A	-137	-138	-1.34
DDX5	-101	-103	-1.34
CASC3	-65.2	-66.6	-1.34
PSMD12	-59	-60.4	-1.34
SPNS2	-52.6	-53.9	-1.34
SRRT	-49.1	-50.4	-1.34
DDX54	-48.5	-49.7	-1.34
NOP9	-48.4	-49.6	-1.34
SPTBN1	-42.9	-44.1	-1.34
LSM14B	-37.1	-38.3	-1.34
PAICS	-33.7	-34.8	-1.34
DNAJA2	-31.8	-32.9	-1.34
IRF2BP2	-31	-32	-1.34
KDM2A	-26.2	-27.2	-1.34
PDCD4	-22.8	-23.8	-1.34
RBMX	-22.3	-23.2	-1.34
RAB8A	-22.3	-23.3	-1.34
CCDC117	-20.2	-21.1	-1.34
AHNAK	-18.4	-19.3	-1.34
DROSHA	-16.1	-16.9	-1.34
EIF3G	-126	-127	-1.35
ATN1	-105	-107	-1.35
SSBP1	-61.9	-63.2	-1.35
CHD4	-50.9	-52.2	-1.35
ELAC2	-48.1	-49.4	-1.35
SPR	-39	-40.1	-1.35
FOXJ3	-25.5	-26.5	-1.35
C9orf114	-25.4	-26.4	-1.35
SQLE	-23.6	-24.6	-1.35
TMEM97	-21.9	-22.8	-1.35
SERBP1	-21.4	-22.3	-1.35
ATP2B1	-21.3	-22.2	-1.35
OSGIN2	-16.3	-17.2	-1.35
SFPQ	-317	-319	-1.36
P4HB	-240	-242	-1.36
EEF1B2	-214	-216	-1.36
LMNB2	-155	-157	-1.36
DDX5	-143	-145	-1.36
C11orf58	-82.8	-84.3	-1.36
TXNRD1	-71.4	-72.9	-1.36
CTSZ	-71.4	-72.9	-1.36
GSPT1	-70.2	-71.6	-1.36
TAOK2	-60.4	-61.7	-1.36
QARS	-52.5	-53.8	-1.36
SLC9A3R1	-49.9	-51.2	-1.36
TRIM41	-24.9	-25.9	-1.36
TCF25	-24.8	-25.8	-1.36
XBP1	-24.6	-25.6	-1.36
RALB	-18.6	-19.4	-1.36
TRIOBP	-18.6	-19.5	-1.36
PRRC2A	-106	-107	-1.37
EIF1AX	-55.3	-56.6	-1.37
FADS1	-50.3	-51.5	-1.37
IP6K2	-32.7	-33.8	-1.37
EXOSC10	-29.8	-30.9	-1.37
EIF3H	-29.6	-30.6	-1.37
UBE2O	-29.3	-30.4	-1.37
C16orf91	-24.4	-25.4	-1.37
PTPN11	-24	-25	-1.37
TFIP11	-19	-19.9	-1.37
BNIP3	-18.6	-19.5	-1.37
SF3A1	-99.5	-101	-1.38
NDUFA6	-88.3	-89.9	-1.38
MAGOH	-40.4	-41.6	-1.38
RPS6KB2	-30.7	-31.8	-1.38
SDC3	-26.8	-27.8	-1.38
TPM2	-24.5	-25.5	-1.38
ZGPAT	-21.5	-22.5	-1.38
IVNS1ABP	-21.1	-22.1	-1.38
CUL4A	-20.9	-21.8	-1.38
PSMC3	-17.7	-18.6	-1.38
PPIL4	-16.8	-17.6	-1.38
BRD2	-313	-315	-1.39
AHNAK	-128	-130	-1.39
MUC1	-77.3	-78.7	-1.39
YWHAB	-66.4	-67.8	-1.39
ZMYND19	-66.3	-67.6	-1.39
SCAF1	-58.7	-60	-1.39
WDR6	-58.3	-59.6	-1.39
PRPF6	-46.8	-48	-1.39
ZNF768	-45.1	-46.4	-1.39
NAP1L4	-38	-39.2	-1.39
SF3B5	-23.3	-24.3	-1.39
SDF2	-22.9	-23.9	-1.39
EXOC3	-18.2	-19	-1.39
RANBP2	-17.9	-18.8	-1.39
MEPCE	-17.8	-18.7	-1.39
RBBP5	-17.5	-18.4	-1.39
DIEXF	-17.3	-18.2	-1.39
PPIB	-306	-308	-1.4
SRSF5	-105	-107	-1.4
CALM1	-104	-106	-1.4
SART1	-99.5	-101	-1.4
HIF1A	-78	-79.5	-1.4
MCM3	-67.9	-69.2	-1.4
CBX5	-58.1	-59.4	-1.4
TCF3	-35	-36.1	-1.4
ATAD2	-33.9	-35	-1.4
PREB	-30.1	-31.2	-1.4
KIF1C	-29.1	-30.1	-1.4
NDOR1	-23	-24	-1.4
MORC2	-22.6	-23.6	-1.4
MRPS35	-21.7	-22.6	-1.4
CHD4	-21.5	-22.4	-1.4
PSMD11	-17.5	-18.4	-1.4
MRFAP1	-434	-360	-1.41
YBX1	-103	-104	-1.41
C19orf43	-93.8	-95.4	-1.41
EIF3D	-71.4	-72.8	-1.41
GTF3C5	-60.5	-61.8	-1.41
SBDS	-60.2	-61.5	-1.41
DAG1	-43	-44.2	-1.41
CBX1	-28.2	-29.3	-1.41
NFE2L2	-24	-25	-1.41
CFDP1	-20.2	-21.1	-1.41
CMPK1	-19.9	-20.8	-1.41
C2orf49	-18.9	-19.8	-1.41
NDEL1	-18.7	-19.6	-1.41
REXO2	-17.3	-18.2	-1.41
PSMA4	-116	-118	-1.42
LAMB1	-97.4	-98.9	-1.42
MSL1	-59.7	-61	-1.42
ARPC5	-58.4	-59.7	-1.42
COA4	-48.1	-49.3	-1.42
CCNL2	-33.2	-34.3	-1.42
UFD1L	-29.6	-30.6	-1.42
YLPM1	-24.9	-25.9	-1.42
RAB10	-22.6	-23.6	-1.42
GNPNAT1	-19.1	-20	-1.42
API5	-18.5	-19.4	-1.42
QSOX1	-17.7	-18.6	-1.42
UTP6	-17.3	-18.2	-1.42
SMG8	-16.5	-17.4	-1.42
SRP14	-235	-237	-1.43
RPL36A-HNRNPH2	-229	-231	-1.43
EIF2S2	-122	-124	-1.43
HYOU1	-70.7	-72.1	-1.43
FAF2	-63.1	-64.5	-1.43
HDLBP	-55.3	-56.6	-1.43
USP1	-39.4	-40.6	-1.43
POM121	-37.9	-39.1	-1.43
EHMT2	-35.2	-36.3	-1.43
RFC1	-26	-27	-1.43
CENPT	-23.7	-24.7	-1.43
SUGP2	-21.1	-22	-1.43
TLN1	-18.8	-19.7	-1.43
KHDRBS1	-18.4	-19.3	-1.43
FAM204A	-16.7	-17.6	-1.43
PRKCSH	-434	-434	-1.44
SNX22	-152	-154	-1.44
SNRPD3	-104	-105	-1.44
DDX41	-93.7	-95.2	-1.44
FAM127A	-61.2	-62.5	-1.44
TERF2IP	-57.2	-58.5	-1.44
FSTL1	-50.3	-51.6	-1.44
TCOF1	-47.1	-48.4	-1.44
ZFR	-33.1	-34.3	-1.44
NARS	-29.8	-30.9	-1.44
HSPA8	-28.3	-29.3	-1.44
ECHDC1	-27.8	-28.8	-1.44
PIK3R2	-26.6	-27.7	-1.44
FRA10AC1	-22.2	-23.2	-1.44
PDGFRB	-21.5	-22.4	-1.44
CHRAC1	-18	-18.9	-1.44
DNAJC2	-16.3	-17.2	-1.44
HNRNPUL1	-201	-203	-1.45
ZNF622	-174	-176	-1.45
PSMD2	-146	-148	-1.45
PDCD5	-94.4	-96	-1.45
CEBPZ	-71.1	-72.5	-1.45
MBD4	-64.9	-66.3	-1.45
EIF3I	-62.6	-63.9	-1.45
SUPT16H	-58.7	-60.1	-1.45
NOP2	-52.1	-53.4	-1.45
SF1	-50.6	-51.9	-1.45
SERPINH1	-34.3	-35.4	-1.45
PLEC	-26	-27.1	-1.45
RANBP2	-22.4	-23.3	-1.45
TADA3	-20.4	-21.4	-1.45
EPN1	-20.1	-21.1	-1.45
PFN2	-18.2	-19.1	-1.45
FAF2	-16.6	-17.4	-1.45
UQCRH	-242	-244	-1.46
FLOT1	-104	-105	-1.46
UBTF	-90.2	-91.7	-1.46
HNRNPUL2	-87.6	-89.1	-1.46
AHNAK	-56.3	-57.6	-1.46
FOSL1	-50	-51.2	-1.46
PSMB7	-45.3	-46.6	-1.46
HDLBP	-42.7	-43.9	-1.46
SMARCC1	-38.3	-39.5	-1.46
IGBP1	-35.8	-36.9	-1.46
DROSHA	-25.5	-26.5	-1.46
TTC4	-19.4	-20.3	-1.46
MDM2	-18.6	-19.5	-1.46
ATP5J2-PTCD1	-17.8	-18.7	-1.46
HYOU1	-17.4	-18.2	-1.46
DYNC1H1	-17.2	-18.1	-1.46
RPL14	-434	-434	-1.47
PTMS	-434	-434	-1.47
ANP32E	-200	-201	-1.47
KRT8	-190	-192	-1.47
HMG20B	-39.5	-40.7	-1.47
VCL	-31.9	-32.9	-1.47
ARHGAP17	-25.3	-26.4	-1.47
SLMO2	-23.3	-24.3	-1.47
HMGXB3	-21.9	-22.9	-1.47
C5orf15	-21.5	-22.5	-1.47
SMG7	-16.8	-17.7	-1.47
RBMX	-16.7	-17.6	-1.47
TAF15	-306	-308	-1.48
HNRNPC	-282	-284	-1.48
RRP1	-197	-199	-1.48
CTSL	-131	-132	-1.48
DBI	-93.9	-95.4	-1.48
HDLBP	-76.5	-77.9	-1.48
RBM17	-76	-77.4	-1.48
TPR	-54.8	-56.1	-1.48
MARCKSL1	-51.2	-52.5	-1.48
SSTR1	-49.1	-50.4	-1.48
ATP6V0E1	-37	-38.2	-1.48
BOD1	-36.7	-37.8	-1.48
ZCRB1	-34	-35.1	-1.48
DHX36	-32.1	-33.2	-1.48
PDHB	-30.9	-32	-1.48
FH	-30	-31.1	-1.48
LSG1	-29.5	-30.5	-1.48
TNRC18	-28.3	-29.3	-1.48
DIS3	-25.6	-26.6	-1.48
AHNAK	-23.3	-24.3	-1.48
CDC45	-22.2	-23.1	-1.48
DNAJA3	-19.2	-20.2	-1.48
FAM3A	-17.8	-18.6	-1.48
PLCB3	-17.7	-18.6	-1.48
BCL7B	-17.5	-18.4	-1.48
PYGL	-16.3	-17.2	-1.48
HNRNPU	-434	-434	-1.49
CHD4	-92.2	-93.7	-1.49
RRM1	-81.1	-82.6	-1.49
RBM5	-79.1	-80.6	-1.49
SAFB	-67.7	-69.1	-1.49
CCAR2	-54.1	-55.4	-1.49
CEP131	-26.5	-27.6	-1.49
KLC1	-20.6	-21.6	-1.49
ERCC6	-20.1	-21	-1.49
PRCC	-18.7	-19.6	-1.49
CEP95	-16.9	-17.8	-1.49
TNFRSF21	-16.7	-17.5	-1.49
COL7A1	-189	-191	-1.5
EBP	-155	-157	-1.5
CALM3	-127	-128	-1.5
SUB1	-105	-106	-1.5
ZC3H15	-84.5	-86	-1.5
KIF1C	-58.4	-59.7	-1.5
NDUFB10	-56.6	-57.9	-1.5
RGS2	-56.1	-57.4	-1.5
ANKLE2	-35.4	-36.5	-1.5
POFUT1	-34.3	-35.4	-1.5
WDR6	-29.1	-30.2	-1.5
PAWR	-28.6	-29.7	-1.5
DNAJB6	-24.5	-25.5	-1.5
GATAD2A	-19.2	-20.1	-1.5
SRXN1	-17.9	-18.8	-1.5
ATPIF1	-142	-144	-1.51
TCERG1	-122	-123	-1.51
HNRNPUL2-BSCL2	-87.8	-89.3	-1.51
CD68	-78.1	-79.6	-1.51
RNF25	-40.3	-41.5	-1.51
CNTROB	-37.2	-38.3	-1.51
PCBP1	-35	-36.2	-1.51
EIF2A	-34.9	-36	-1.51
AEBP2	-32	-33.1	-1.51
FAM177A1	-26.9	-27.9	-1.51
KMT2D	-22.5	-23.5	-1.51
BICD2	-21.1	-22	-1.51
IQGAP1	-20.6	-21.6	-1.51
NCAPG2	-17.7	-18.5	-1.51
GSG2	-17.6	-18.5	-1.51
RPS24	-434	-434	-1.52
MORF4L2	-100	-102	-1.52
DENR	-48.2	-49.5	-1.52
AMIGO2	-36.2	-37.3	-1.52
CDC5L	-33.6	-34.7	-1.52
SERPINB6	-30.9	-32	-1.52
RBM3	-28.8	-29.9	-1.52
PRRC2C	-23.3	-24.3	-1.52
HCFC1	-21.7	-22.7	-1.52
MTDH	-18.1	-19	-1.52
NOLC1	-434	-434	-1.53
NUDC	-279	-281	-1.53
EBNA1BP2	-226	-228	-1.53
ITGB1	-178	-179	-1.53
ARL6IP4	-148	-150	-1.53
HNRNPDL	-90.5	-92	-1.53
C19orf53	-76.4	-77.9	-1.53
HNRNPH2	-73.3	-74.8	-1.53
DDX3X	-41.1	-42.3	-1.53
SPTBN1	-35.2	-36.3	-1.53
SRRM1	-33.5	-34.7	-1.53
CCDC80	-28.6	-29.7	-1.53
CMAS	-28.5	-29.6	-1.53
TACO1	-27.5	-28.6	-1.53
DFFA	-26.5	-27.5	-1.53
CPSF6	-23.3	-24.2	-1.53
SLC30A1	-22.5	-23.5	-1.53
CCDC6	-20.8	-21.7	-1.53
PSCA	-20.7	-21.7	-1.53
SDC1	-20.1	-21.1	-1.53
PALM2-AKAP2	-19.9	-20.8	-1.53
AKAP2	-19.9	-20.8	-1.53
UBAP2	-16.8	-17.7	-1.53
DUSP1	-16.7	-17.6	-1.53
NOC2L	-125	-127	-1.54
CDKN2B	-90.6	-92.1	-1.54
MDC1	-80.1	-81.6	-1.54
ZC3H11A	-69	-70.4	-1.54
CYB5D1	-40.3	-41.5	-1.54
PRKDC	-32.5	-33.6	-1.54
C3	-31.1	-32.2	-1.54
TUT1	-22.1	-23.1	-1.54
MACF1	-18	-18.9	-1.54
LDLR	-16.5	-17.4	-1.54
HSP90B1	-434	-331	-1.55
IPO7	-92.8	-94.3	-1.55
NOP16	-72.7	-74.1	-1.55
LMNB1	-61.1	-62.5	-1.55
ISG20L2	-40.6	-41.8	-1.55
EPHB4	-37.6	-38.8	-1.55
VPS4A	-27.7	-28.7	-1.55
LRRC45	-27.4	-28.5	-1.55
FNBP4	-26.4	-27.4	-1.55
LEMD3	-23.1	-24	-1.55
KDM1A	-21.3	-22.2	-1.55
GOLPH3	-20.2	-21.1	-1.55
MROH7-TTC4	-19.8	-20.7	-1.55
PDXDC1	-19.5	-20.4	-1.55
ZNFX1	-19	-19.9	-1.55
MAX	-17.4	-18.3	-1.55
DAXX	-102	-104	-1.56
SNRNP27	-71.8	-73.2	-1.56
SPAG7	-69.3	-70.7	-1.56
SON	-62.7	-64.1	-1.56
SLC20A1	-57.5	-58.8	-1.56
AP1B1	-38.1	-39.3	-1.56
SMAD5	-36.6	-37.7	-1.56
JUNB	-34.7	-35.9	-1.56
PIEZO1	-30.7	-31.8	-1.56
RAB21	-26.8	-27.8	-1.56
UBFD1	-20.5	-21.4	-1.56
CHD1L	-19.1	-20	-1.56
CD24	-18.7	-19.6	-1.56
NOP56	-275	-277	-1.57
RAD21	-152	-154	-1.57
EEF2	-84.9	-86.4	-1.57
NOP58	-81.5	-83	-1.57
SSR1	-64.7	-66.1	-1.57
TPR	-44.6	-45.8	-1.57
CIDEB	-38.9	-40.1	-1.57
PIN4	-34.1	-35.2	-1.57
WDR6	-33.2	-34.3	-1.57
MRTO4	-32.7	-33.8	-1.57
POLR3D	-26.8	-27.8	-1.57
RBM34	-25.5	-26.5	-1.57
MCM10	-21.9	-22.8	-1.57
ARL4D	-16.9	-17.8	-1.57
TOMM34	-16.2	-17	-1.57
HNRNPF	-434	-434	-1.58
TMA7	-185	-187	-1.58
GNL2	-171	-173	-1.58
MRPS34	-142	-144	-1.58
UPF1	-92.6	-94.1	-1.58
MTDH	-62.7	-64.1	-1.58
IMMT	-57	-58.3	-1.58
KIF1C	-50.2	-51.4	-1.58
YLPM1	-40.5	-41.7	-1.58
FOSL2	-39.5	-40.7	-1.58
RECQL	-35.7	-36.9	-1.58
RNF220	-34.3	-35.4	-1.58
DTL	-21.7	-22.6	-1.58
DDX50	-17.9	-18.8	-1.58
LSM12	-16.3	-17.2	-1.58
C9orf69	-16.1	-17	-1.58
PARP1	-202	-204	-1.59
NUCB1	-154	-156	-1.59
RANGAP1	-89.7	-91.2	-1.59
EFNB2	-81.8	-83.3	-1.59
PDHA1	-72.8	-74.2	-1.59
CKAP4	-44.2	-45.4	-1.59
FAM192A	-43.5	-44.7	-1.59
LARP7	-37.1	-38.3	-1.59
AIMP1	-36.4	-37.6	-1.59
NCAPD2	-27.4	-28.5	-1.59
GEMIN4	-27.3	-28.3	-1.59
RBM5	-26.9	-27.9	-1.59
CHD3	-25.5	-26.5	-1.59
LARP1	-24.2	-25.2	-1.59
FBXO45	-19.2	-20.1	-1.59
BPTF	-19.2	-20.1	-1.59
SPTLC1	-17.9	-18.8	-1.59
ANAPC2	-17.8	-18.7	-1.59
ACSL1	-17.3	-18.2	-1.59
POM121C	-17.3	-18.2	-1.59
CTSL	-168	-170	-1.6
PDGFRB	-144	-145	-1.6
SLC16A3	-106	-108	-1.6
TOB1	-57.9	-59.2	-1.6
ENAH	-53.2	-54.5	-1.6
NUP62	-49.1	-50.4	-1.6
HBEGF	-47.9	-49.1	-1.6
TOB2	-41.8	-43	-1.6
TRAF2	-24.5	-25.5	-1.6
ANAPC15	-16.7	-17.5	-1.6
SLU7	-117	-119	-1.61
SMARCA4	-114	-116	-1.61
BRMS1	-102	-104	-1.61
PCBP1	-78.1	-79.5	-1.61
HIP1R	-65	-66.3	-1.61
CCNL1	-52.6	-53.9	-1.61
WAC	-44.4	-45.6	-1.61
ARHGDIA	-38.4	-39.6	-1.61
TFPT	-37.1	-38.3	-1.61
KMT2D	-33.7	-34.9	-1.61
RWDD1	-30.8	-31.8	-1.61
BCAS2	-27.2	-28.2	-1.61
EZH2	-27.2	-28.2	-1.61
CYB5D1	-23.6	-24.6	-1.61
PTGES	-22.9	-23.8	-1.61
SNAI2	-21.3	-22.2	-1.61
CAMSAP2	-20.1	-21	-1.61
PPP4R3A	-19.8	-20.7	-1.61
EMC3	-18.3	-19.2	-1.61
UGGT1	-16.5	-17.3	-1.61
DKC1	-65.8	-67.2	-1.62
WDR81	-47.3	-48.6	-1.62
BRPF1	-31	-32.1	-1.62
RNF19B	-22.6	-23.6	-1.62
RNF34	-22.1	-23.1	-1.62
SYAP1	-22	-22.9	-1.62
SZRD1	-21	-21.9	-1.62
GLYR1	-20.7	-21.6	-1.62
NUP214	-20.2	-21.1	-1.62
ESF1	-19.7	-20.7	-1.62
ZNF142	-18.6	-19.5	-1.62
MRPS30	-18.5	-19.4	-1.62
RAB18	-17.7	-18.6	-1.62
CCNK	-128	-129	-1.63
ATN1	-128	-130	-1.63
SPTAN1	-84	-85.5	-1.63
AHNAK	-75.8	-77.2	-1.63
RLIM	-74.5	-76	-1.63
CWC25	-47.9	-49.2	-1.63
UBXN4	-36.6	-37.7	-1.63
FUNDC2	-33.2	-34.3	-1.63
COPS5	-27.4	-28.4	-1.63
SLC25A38	-24.9	-25.9	-1.63
SNAPC1	-23	-24	-1.63
GRPEL2	-20.3	-21.2	-1.63
MORC2	-19.2	-20.1	-1.63
NCL	-434	-434	-1.64
PPAN-P2RY11	-184	-186	-1.64
RRBP1	-170	-172	-1.64
CHMP4B	-104	-106	-1.64
UQCRB	-78.4	-79.9	-1.64
S100P	-45.3	-46.5	-1.64
HYOU1	-42.9	-44.1	-1.64
ZNF131	-39	-40.2	-1.64
AKAP8	-36	-37.2	-1.64
KRT17	-35.4	-36.5	-1.64
NKTR	-29	-30	-1.64
ADAR	-28.1	-29.1	-1.64
SAP30BP	-27.1	-28.1	-1.64
DLG5	-25.9	-26.9	-1.64
SPTAN1	-24.5	-25.5	-1.64
HYAL2	-24.2	-25.2	-1.64
SAP18	-22.9	-23.9	-1.64
CAPRIN2	-21.4	-22.4	-1.64
STAT3	-18.9	-19.8	-1.64
SF3B2	-142	-144	-1.65
CTSB	-129	-131	-1.65
SYNCRIP	-120	-121	-1.65
BRD8	-78.4	-79.9	-1.65
BRIX1	-73.7	-75.1	-1.65
TPRN	-46	-47.2	-1.65
SMIM12	-41.5	-42.7	-1.65
CCDC88A	-37.4	-38.5	-1.65
SUGP1	-32.6	-33.7	-1.65
AVPI1	-24.9	-25.9	-1.65
SIN3A	-20.7	-21.6	-1.65
CENPF	-20.7	-21.7	-1.65
MCM10	-17.6	-18.5	-1.65
ABLIM1	-16.6	-17.5	-1.65
PTRF	-434	-334	-1.66
ZMAT2	-254	-256	-1.66
SUPT6H	-153	-155	-1.66
PTTG1IP	-148	-150	-1.66
GRIPAP1	-92.2	-93.8	-1.66
GRPEL1	-78	-79.4	-1.66
MGAT1	-68.2	-69.6	-1.66
RPS3A	-61.5	-62.8	-1.66
ZNF326	-51.7	-53	-1.66
XPC	-28.8	-29.9	-1.66
FGFR1OP2	-27.5	-28.5	-1.66
B4GALT4	-27.5	-28.6	-1.66
PAK2	-25.5	-26.5	-1.66
STK10	-25	-26	-1.66
CANT1	-24.7	-25.7	-1.66
MYPN	-23.1	-24.1	-1.66
PRR11	-22.6	-23.5	-1.66
TPX2	-17.2	-18.1	-1.66
GADD45GIP1	-434	-344	-1.67
SLC4A1AP	-68.6	-70	-1.67
TRIP10	-57.3	-58.6	-1.67
PPP1R26	-46	-47.2	-1.67
GTF3C1	-32	-33.1	-1.67
PPID	-30.6	-31.7	-1.67
FAM32A	-28.8	-29.8	-1.67
MYADM	-26.3	-27.3	-1.67
IPO8	-23.4	-24.4	-1.67
NCAPG	-22.1	-23	-1.67
ZFYVE27	-20.8	-21.7	-1.67
PPP1R26	-17.5	-18.4	-1.67
UBE2L3	-17.1	-17.9	-1.67
P2RX5-TAX1BP3	-16.5	-17.3	-1.67
CDC37	-434	-434	-1.68
PPAN	-192	-194	-1.68
SART1	-142	-144	-1.68
STC2	-89.5	-91	-1.68
PRKDC	-48.2	-49.4	-1.68
EXOSC9	-34.8	-35.9	-1.68
PTRH2	-33.2	-34.4	-1.68
AIFM1	-30.8	-31.9	-1.68
PPP1R15B	-29.6	-30.7	-1.68
PET117	-25.6	-26.6	-1.68
BAZ1B	-19.4	-20.3	-1.68
CHERP	-16.7	-17.5	-1.68
C1orf131	-16.2	-17.1	-1.68
POLR1B	-16.1	-16.9	-1.68
NONO	-194	-196	-1.69
NSUN2	-112	-113	-1.69
RBM4	-85.5	-86.9	-1.69
NSA2	-81.9	-83.4	-1.69
PWP1	-76.9	-78.3	-1.69
CHMP5	-53	-54.3	-1.69
EXOC3	-49.4	-50.6	-1.69
COMMD3-BMI1	-39.1	-40.3	-1.69
BATF3	-16	-16.8	-1.69
PPP1R15A	-301	-303	-1.7
SF3B2	-227	-229	-1.7
PTRF	-193	-194	-1.7
GNAS	-175	-177	-1.7
CYCS	-159	-161	-1.7
ERP29	-131	-133	-1.7
HDAC1	-84.5	-85.9	-1.7
MICA	-57	-58.3	-1.7
RBMX	-40.9	-42.1	-1.7
TACC3	-38	-39.2	-1.7
FXR2	-37.6	-38.8	-1.7
KRR1	-32.7	-33.8	-1.7
SPG20	-29.8	-30.9	-1.7
BRD4	-29.4	-30.4	-1.7
GCC2	-21.9	-22.8	-1.7
NUDT3	-21.6	-22.6	-1.7
ATF1	-21	-21.9	-1.7
PPP2R2A	-20.8	-21.8	-1.7
GTPBP3	-17.7	-18.6	-1.7
PGRMC2	-16.6	-17.5	-1.7
NACA	-434	-434	-1.71
SNRPD1	-81.2	-82.7	-1.71
MIEF1	-62.1	-63.4	-1.71
TMEM189-UBE2V1	-51.3	-52.6	-1.71
BAP1	-46.5	-47.7	-1.71
BMI1	-39.5	-40.7	-1.71
STUB1	-38.4	-39.6	-1.71
OGT	-33.2	-34.3	-1.71
FMR1	-33.1	-34.2	-1.71
ZNF777	-28.4	-29.4	-1.71
DBNL	-25.3	-26.3	-1.71
RBM27	-25.2	-26.2	-1.71
MVP	-24.7	-25.7	-1.71
DNAJC7	-17.8	-18.6	-1.71
LAMB3	-16.5	-17.3	-1.71
SRP54	-16.1	-17	-1.71
ATF4	-190	-192	-1.72
MORF4L1	-160	-162	-1.72
PABPC4	-123	-124	-1.72
WIBG	-62.1	-63.5	-1.72
AHNAK	-59.7	-61.1	-1.72
CHERP	-53.4	-54.7	-1.72
TCEA1	-42	-43.2	-1.72
PRPF31	-41.2	-42.4	-1.72
NBN	-30.6	-31.7	-1.72
EGR1	-28	-29	-1.72
MDC1	-27.7	-28.7	-1.72
GLE1	-25.7	-26.7	-1.72
FIGNL1	-24.1	-25	-1.72
MIS18BP1	-19.6	-20.5	-1.72
OPA1	-19.2	-20.1	-1.72
BICD2	-17.1	-18	-1.72
CLK2	-17	-17.8	-1.72
APP	-138	-140	-1.73
TOB2	-53.3	-54.6	-1.73
TIAL1	-46.8	-48.1	-1.73
SMC2	-40.1	-41.3	-1.73
SLC38A10	-39	-40.2	-1.73
DUS3L	-36.2	-37.3	-1.73
BCL9L	-35.8	-37	-1.73
SMARCC2	-26.4	-27.5	-1.73
KIAA1524	-25.1	-26.1	-1.73
CYTH2	-24.1	-25.1	-1.73
DNAJC5	-23.4	-24.3	-1.73
EIF5B	-22.9	-23.9	-1.73
POGZ	-19.7	-20.6	-1.73
IL4R	-19.4	-20.4	-1.73
NAP1L1	-19	-19.9	-1.73
RPL23AP82	-18.2	-19.1	-1.73
LTBR	-122	-124	-1.74
SMC4	-86.4	-87.9	-1.74
TACC3	-86.2	-87.7	-1.74
SMARCA5	-62.8	-64.2	-1.74
BAG3	-53.9	-55.2	-1.74
PTRF	-47.4	-48.7	-1.74
FBXW2	-41.2	-42.4	-1.74
ADAR	-38.2	-39.4	-1.74
YLPM1	-36.9	-38.1	-1.74
CDCA8	-34.2	-35.3	-1.74
CACTIN	-33.9	-35.1	-1.74
PJA1	-31.8	-32.9	-1.74
LOC100506548	-27.8	-28.8	-1.74
PCNT	-22.5	-23.4	-1.74
TMEM185B	-22.3	-23.2	-1.74
TSPAN17	-20.4	-21.3	-1.74
FBXO9	-16.9	-17.8	-1.74
PPM1G	-434	-411	-1.75
AHNAK	-434	-434	-1.75
NDUFS5	-292	-295	-1.75
SMS	-145	-147	-1.75
LAMB2	-141	-143	-1.75
MRPS5	-109	-111	-1.75
IER2	-50.8	-52.1	-1.75
RNASEH1	-48.3	-49.5	-1.75
CRK	-44.5	-45.8	-1.75
NOM1	-43.6	-44.8	-1.75
PPP1R8	-42.4	-43.6	-1.75
CPSF6	-41.1	-42.3	-1.75
DNAJB12	-28.7	-29.7	-1.75
SIN3A	-26.1	-27.1	-1.75
TRIOBP	-24.3	-25.3	-1.75
MCM8	-23.6	-24.6	-1.75
COQ9	-22.8	-23.7	-1.75
IGFBP3	-21.4	-22.3	-1.75
FIS1	-19	-19.9	-1.75
SF3B3	-16.3	-17.2	-1.75
STMN1	-140	-142	-1.76
MRPS25	-94.2	-95.8	-1.76
NCBP2	-73.7	-75.1	-1.76
ZRANB2	-68.4	-69.8	-1.76
ALDH1B1	-35.7	-36.8	-1.76
ASB6	-29.4	-30.5	-1.76
HUWE1	-21.5	-22.5	-1.76
RPAP3	-19.5	-20.4	-1.76
KIAA1279	-18.3	-19.2	-1.76
FGD4	-16.1	-17	-1.76
NOP2	-434	-361	-1.77
RPL5	-434	-434	-1.77
PSMD4	-174	-176	-1.77
NFE2L1	-155	-157	-1.77
DDX21	-144	-145	-1.77
PRKAR1A	-115	-117	-1.77
TSR3	-112	-114	-1.77
RALBP1	-106	-107	-1.77
PUS1	-70.7	-72.1	-1.77
GNL3	-59.6	-61	-1.77
DNAJA1	-58.3	-59.6	-1.77
ISG20L2	-51	-52.3	-1.77
FKBP3	-42.1	-43.3	-1.77
COL5A1	-25.4	-26.5	-1.77
RPL19	-434	-434	-1.78
HDGFRP2	-129	-131	-1.78
C21orf59	-93.8	-95.4	-1.78
MRPL36	-82.5	-84	-1.78
CHD8	-55.1	-56.4	-1.78
ZC3H18	-30.5	-31.6	-1.78
PCDH1	-27.2	-28.2	-1.78
CPSF3L	-25.2	-26.2	-1.78
STX16-NPEPL1	-22.4	-23.4	-1.78
RPS6KB1	-21	-21.9	-1.78
SOX13	-20.2	-21.1	-1.78
ZNF593	-19.6	-20.5	-1.78
CXCR4	-18.5	-19.4	-1.78
NKTR	-16.1	-16.9	-1.78
HNRNPH3	-434	-351	-1.79
HTATSF1	-184	-186	-1.79
SDF4	-157	-159	-1.79
CENPF	-67.9	-69.3	-1.79
POGK	-34.7	-35.8	-1.79
SIRT1	-26.3	-27.3	-1.79
FOXQ1	-23.3	-24.3	-1.79
SBDSP1	-21.4	-22.3	-1.79
ZBTB8OS	-18.8	-19.7	-1.79
SREK1IP1	-17.5	-18.4	-1.79
EAPP	-16.9	-17.7	-1.79
PLEC	-434	-434	-1.8
CALR	-434	-434	-1.8
DNAJA1	-304	-306	-1.8
NUCKS1	-260	-262	-1.8
HSPA4	-253	-255	-1.8
TNIP1	-183	-185	-1.8
HARS	-172	-174	-1.8
KLF5	-157	-159	-1.8
NKTR	-51.4	-52.7	-1.8
KNSTRN	-29.5	-30.6	-1.8
BCAR1	-26.3	-27.4	-1.8
ZNF664	-25.7	-26.7	-1.8
RBM28	-24.4	-25.4	-1.8
KIF7	-23.2	-24.2	-1.8
STX16	-22.8	-23.7	-1.8
STAT1	-19.6	-20.5	-1.8
SETD1B	-17.8	-18.6	-1.8
IQCC	-17	-17.9	-1.8
TCOF1	-434	-348	-1.81
HMGN2	-434	-392	-1.81
POLR2F	-217	-219	-1.81
PPP1R9B	-149	-150	-1.81
AKAP8L	-121	-122	-1.81
SON	-88.7	-90.2	-1.81
VPS72	-84.8	-86.3	-1.81
WBP11	-79.5	-80.9	-1.81
ZNF146	-61.2	-62.6	-1.81
C6orf106	-35.5	-36.6	-1.81
SMC2	-34.3	-35.4	-1.81
YTHDF1	-32.7	-33.8	-1.81
HOXC9	-32.2	-33.3	-1.81
TIMM17A	-29.8	-30.9	-1.81
CCDC34	-25.5	-26.5	-1.81
CTR9	-23.9	-24.9	-1.81
LRIF1	-22.6	-23.5	-1.81
CPNE1	-22.4	-23.4	-1.81
GOT1	-20.9	-21.9	-1.81
ARID5B	-20.7	-21.7	-1.81
PLCG1	-20.7	-21.7	-1.81
DDX46	-19.8	-20.7	-1.81
EMC6	-16.8	-17.6	-1.81
PI4K2A	-16.1	-16.9	-1.81
PTMA	-434	-434	-1.82
CIZ1	-286	-288	-1.82
AATF	-190	-192	-1.82
FEN1	-178	-180	-1.82
MYC	-111	-113	-1.82
C1orf35	-102	-104	-1.82
USP36	-85.3	-86.8	-1.82
DDX27	-78.5	-80	-1.82
TRMT6	-77.6	-79	-1.82
CNOT3	-76.1	-77.5	-1.82
LOC100129034	-53	-54.3	-1.82
DDX46	-29.4	-30.5	-1.82
GLG1	-29	-30	-1.82
DAP	-22.4	-23.4	-1.82
TP53BP2	-18.4	-19.3	-1.82
IARS2	-16.1	-17	-1.82
PEG10	-278	-280	-1.83
LMNA	-188	-190	-1.83
UTP3	-142	-144	-1.83
SRCAP	-61.8	-63.1	-1.83
MAP4K4	-57.8	-59.1	-1.83
MATR3	-50	-51.3	-1.83
WASF1	-41.8	-43	-1.83
KIAA1429	-39.8	-41	-1.83
PNRC2	-26.8	-27.8	-1.83
LDB1	-21.8	-22.8	-1.83
SSFA2	-18.8	-19.7	-1.83
NT5C2	-18.6	-19.5	-1.83
TLK2	-17	-17.9	-1.83
RPS19	-434	-399	-1.84
KIF5B	-152	-154	-1.84
PRPF38A	-119	-121	-1.84
USP1	-110	-112	-1.84
NUDT16	-104	-106	-1.84
LRPAP1	-91.1	-92.6	-1.84
ODF2	-83.3	-84.8	-1.84
ICE1	-60	-61.3	-1.84
FGD5-AS1	-53.1	-54.4	-1.84
TMEM43	-32.5	-33.6	-1.84
SMARCC1	-23.5	-24.5	-1.84
DSP	-23.5	-24.5	-1.84
ACTR1A	-19.2	-20.1	-1.84
DUSP5	-18.7	-19.6	-1.84
OTUD3	-18	-18.9	-1.84
PTPN11	-17.4	-18.3	-1.84
TRIM26	-206	-208	-1.85
SUPT16H	-166	-168	-1.85
PNISR	-155	-157	-1.85
TNNT1	-112	-114	-1.85
SMC4	-69.8	-71.2	-1.85
DYNC1H1	-68.9	-70.3	-1.85
HIST1H1C	-64.4	-65.7	-1.85
C11orf98	-46.9	-48.1	-1.85
MRPS9	-41.4	-42.6	-1.85
UCHL5	-34.1	-35.2	-1.85
IKBKG	-33	-34.1	-1.85
THUMPD3	-31.5	-32.6	-1.85
SLC25A28	-31.3	-32.4	-1.85
APTX	-22.7	-23.7	-1.85
DCTN2	-20.8	-21.8	-1.85
WDR26	-18.5	-19.4	-1.85
PHC1	-18.1	-19	-1.85
CRCP	-16.8	-17.6	-1.85
PSMD2	-200	-202	-1.86
PLEC	-194	-196	-1.86
TUBA4A	-157	-159	-1.86
SEPHS2	-50.1	-51.3	-1.86
LBHD1	-47.2	-48.4	-1.86
GPANK1	-47	-48.3	-1.86
SCAF1	-45.1	-46.3	-1.86
ITGB5	-38.2	-39.3	-1.86
WDR45B	-35.5	-36.7	-1.86
PAIP2	-33.7	-34.8	-1.86
CAST	-27.9	-28.9	-1.86
USP7	-27.9	-29	-1.86
PRPF3	-22.5	-23.5	-1.86
TXLNG	-17.6	-18.5	-1.86
GTPBP4	-170	-171	-1.87
RAB7A	-137	-139	-1.87
CSTF2T	-119	-121	-1.87
DDX11	-80.9	-82.4	-1.87
PRPF3	-63.9	-65.2	-1.87
SPTBN1	-59.5	-60.9	-1.87
SMCR8	-43.7	-45	-1.87
CLINT1	-37.1	-38.3	-1.87
MDC1	-37.1	-38.3	-1.87
SLC25A25	-36	-37.1	-1.87
NIPBL	-31.6	-32.7	-1.87
KIAA0100	-26.6	-27.7	-1.87
POP1	-25	-26	-1.87
AARSD1	-23.5	-24.5	-1.87
ZNF7	-21.4	-22.4	-1.87
SMTN	-17.8	-18.7	-1.87
TRIM21	-16.5	-17.4	-1.87
RSL1D1	-434	-384	-1.88
HNRNPM	-434	-429	-1.88
TPI1	-434	-434	-1.88
DNAJC9	-206	-208	-1.88
PSMD7	-132	-134	-1.88
GPS2	-108	-110	-1.88
AKAP1	-94.3	-95.9	-1.88
UQCC3	-50.6	-51.9	-1.88
CCDC14	-39.4	-40.5	-1.88
2021-09-10	-37.6	-38.8	-1.88
METTL13	-27.6	-28.6	-1.88
OLFM1	-24.8	-25.8	-1.88
PTGES3L-AARSD1	-23.9	-24.9	-1.88
TAF1D	-23.1	-24.1	-1.88
ADCY3	-22.5	-23.5	-1.88
HJURP	-18.1	-19	-1.88
CLMP	-16.1	-16.9	-1.88
HMGB3	-127	-129	-1.89
ILF3	-102	-103	-1.89
PRPF40A	-44.5	-45.7	-1.89
C5orf24	-39.9	-41.1	-1.89
CD44	-39	-40.2	-1.89
HAUS3	-35.9	-37	-1.89
DNAJC11	-28.1	-29.1	-1.89
TMEM223	-24.5	-25.5	-1.89
RAD50	-21.8	-22.8	-1.89
STAG2	-21.4	-22.3	-1.89
PHLDA1	-434	-351	-1.9
EID1	-256	-259	-1.9
TGOLN2	-245	-247	-1.9
CLTA	-135	-137	-1.9
SF3A3	-106	-108	-1.9
CCT6A	-70.1	-71.5	-1.9
UHRF1	-69.5	-70.9	-1.9
TOMM5	-64.9	-66.3	-1.9
TOP2B	-47.9	-49.1	-1.9
SPAG5	-45.2	-46.4	-1.9
RAB35	-32.5	-33.6	-1.9
ZKSCAN1	-29.2	-30.3	-1.9
METTL3	-25	-26	-1.9
LOC100630923	-24.7	-25.7	-1.9
CDK5RAP2	-21.7	-22.7	-1.9
NT5E	-21.5	-22.5	-1.9
SETD5	-19.1	-20	-1.9
TTC14	-18.3	-19.2	-1.9
BYSL	-17.7	-18.6	-1.9
PARP14	-17	-17.8	-1.9
HSPA9	-281	-283	-1.91
HADHA	-114	-116	-1.91
FAM65A	-108	-110	-1.91
PSMC1	-95.9	-97.5	-1.91
THAP9-AS1	-68.5	-69.9	-1.91
CCDC137	-62.8	-64.2	-1.91
DHX8	-38.4	-39.5	-1.91
FAM133DP	-37.8	-38.9	-1.91
HNRNPA1P33	-32.5	-33.6	-1.91
TMPO	-26.2	-27.2	-1.91
SMYD5	-23.6	-24.6	-1.91
SSFA2	-19.2	-20.1	-1.91
UTP14A	-298	-301	-1.92
LONP1	-113	-115	-1.92
NOL12	-107	-108	-1.92
ANLN	-89	-90.5	-1.92
NOL8	-71.2	-72.6	-1.92
NUPR1	-60.3	-61.7	-1.92
C10orf2	-55.6	-57	-1.92
RUFY1	-55.2	-56.5	-1.92
HOXC10	-49.4	-50.7	-1.92
SMARCA5	-36.3	-37.5	-1.92
PDRG1	-34.6	-35.7	-1.92
TAB2	-33.9	-35	-1.92
GOLGA5	-32.2	-33.3	-1.92
JADE2	-30.7	-31.8	-1.92
ZFP91	-25.8	-26.9	-1.92
C11orf57	-16.6	-17.5	-1.92
UBAP2L	-232	-234	-1.93
LETM1	-124	-126	-1.93
KIFC1	-91.4	-92.9	-1.93
2021-09-07	-88.9	-90.4	-1.93
ZC3H13	-78.4	-79.8	-1.93
ZNF330	-39.7	-40.9	-1.93
IMP3	-34.6	-35.8	-1.93
EIF2B5	-32.7	-33.8	-1.93
VAPB	-26.1	-27.1	-1.93
ARFIP2	-23.1	-24.1	-1.93
MAPRE1	-20.7	-21.6	-1.93
RPL7L1	-20.4	-21.4	-1.93
NUCB2	-18.6	-19.5	-1.93
RIT1	-16.5	-17.4	-1.93
MCM3	-434	-330	-1.94
KNOP1	-149	-151	-1.94
TRIM41	-113	-115	-1.94
HNRNPUL1	-107	-108	-1.94
CIZ1	-106	-108	-1.94
SETD1A	-103	-105	-1.94
CCAR1	-94.6	-96.2	-1.94
SMARCC2	-67.2	-68.6	-1.94
LTV1	-66.3	-67.6	-1.94
THOC5	-63.6	-65	-1.94
ATAD2	-60.1	-61.4	-1.94
OPTN	-53.1	-54.3	-1.94
ORC6	-44.9	-46.1	-1.94
SARS	-44.7	-45.9	-1.94
CENPO	-30.8	-31.8	-1.94
PRAME	-29.4	-30.5	-1.94
ANKRD10	-26.7	-27.7	-1.94
SKIL	-23.1	-24.1	-1.94
CKAP2L	-19.6	-20.5	-1.94
NDOR1	-18.1	-19	-1.94
YBX1	-434	-434	-1.95
DCTN1	-215	-217	-1.95
SNW1	-135	-136	-1.95
TSPYL2	-122	-124	-1.95
MRPL16	-75.1	-76.5	-1.95
PRPF4	-67.2	-68.6	-1.95
PHF23	-67.2	-68.6	-1.95
HK1	-66	-67.4	-1.95
THRAP3	-63.2	-64.6	-1.95
CDC42BPB	-61.8	-63.2	-1.95
TRMT10C	-47.6	-48.9	-1.95
ZNF281	-43	-44.2	-1.95
CENPF	-39.1	-40.3	-1.95
SCAF11	-37.1	-38.2	-1.95
VEGFA	-26.9	-27.9	-1.95
ACO2	-25.6	-26.6	-1.95
SCYL1	-21.2	-22.1	-1.95
CSNK1G2	-19.5	-20.4	-1.95
UBQLN2	-17.2	-18.1	-1.95
ZC3H8	-17	-17.8	-1.95
RPL13A	-434	-434	-1.96
RPL13AP5	-434	-434	-1.96
EIF5	-296	-298	-1.96
SSB	-221	-223	-1.96
CHD4	-92.5	-94	-1.96
HMOX2	-44.9	-46.1	-1.96
PHB	-44.3	-45.5	-1.96
TOR1AIP2	-40	-41.2	-1.96
INCENP	-39.2	-40.4	-1.96
MAN1B1	-38.2	-39.3	-1.96
MCFD2	-37.2	-38.4	-1.96
CPSF2	-25.5	-26.5	-1.96
MAGEF1	-20.3	-21.2	-1.96
IQCB1	-20	-20.9	-1.96
SHTN1	-17.5	-18.4	-1.96
SRFBP1	-17.4	-18.2	-1.96
HSP90B1	-434	-434	-1.97
DDX23	-315	-317	-1.97
FTSJ3	-272	-275	-1.97
CLTB	-235	-237	-1.97
GOLM1	-189	-191	-1.97
CCNE2	-51.8	-53.1	-1.97
BRD4	-49.5	-50.8	-1.97
RNF103-CHMP3	-47.7	-49	-1.97
CDCA4	-40	-41.2	-1.97
CEBPG	-38.3	-39.5	-1.97
ZNF638	-37.6	-38.7	-1.97
EEF1D	-37.6	-38.7	-1.97
DNAJB4	-33.5	-34.6	-1.97
MKRN1	-32.7	-33.8	-1.97
CCAR1	-32.4	-33.5	-1.97
CLCC1	-28.6	-29.7	-1.97
FAM122B	-25.8	-26.8	-1.97
RBM33	-22.1	-23	-1.97
ZDHHC5	-18.8	-19.7	-1.97
CAMSAP1	-17.2	-18	-1.97
HAP1	-17.1	-17.9	-1.97
RNF19A	-17	-17.9	-1.97
DHCR7	-16.8	-17.7	-1.97
EIF4G1	-434	-434	-1.98
PNN	-300	-302	-1.98
PAF1	-219	-221	-1.98
TPR	-166	-168	-1.98
DDX27	-71.4	-72.8	-1.98
DDIT4	-67.3	-68.7	-1.98
UMPS	-66.5	-67.9	-1.98
SETD8	-66.1	-67.4	-1.98
UBE2G2	-58.6	-59.9	-1.98
PTGR1	-56.9	-58.2	-1.98
CKAP2	-56.5	-57.8	-1.98
UBA2	-40.1	-41.3	-1.98
PDCL3	-38.3	-39.5	-1.98
MRPL27	-36.4	-37.5	-1.98
TGS1	-32.1	-33.2	-1.98
SPTBN2	-26.3	-27.4	-1.98
ETS2	-24.8	-25.8	-1.98
CMBL	-24	-25	-1.98
PRKRIP1	-21.9	-22.9	-1.98
CCDC85B	-21.7	-22.7	-1.98
SMC6	-18.6	-19.5	-1.98
GDF11	-16.8	-17.7	-1.98
SOX9	-16.6	-17.5	-1.98
RPL7	-434	-429	-1.99
HSPA5	-434	-434	-1.99
HSPA1A	-232	-234	-1.99
POLE3	-223	-225	-1.99
DDRGK1	-215	-217	-1.99
BCLAF1	-149	-151	-1.99
CLU	-118	-120	-1.99
PDCL	-92.2	-93.7	-1.99
YTHDF1	-90.4	-92	-1.99
CHAF1A	-68.2	-69.6	-1.99
EHD2	-66.6	-67.9	-1.99
AFF4	-64	-65.4	-1.99
FAM133B	-42.3	-43.5	-1.99
CCNT1	-39.2	-40.4	-1.99
CSTF2	-35.1	-36.2	-1.99
BDP1	-29.9	-31	-1.99
SPEN	-29.2	-30.2	-1.99
BNIP2	-25.3	-26.3	-1.99
PFDN1	-25.1	-26.1	-1.99
SMNDC1	-23.3	-24.2	-1.99
TOP1MT	-21.8	-22.7	-1.99
CYB5D1	-18.3	-19.2	-1.99
UBR5	-16.4	-17.3	-1.99
HMGB2	-434	-361	-2
HDGF	-434	-434	-2
EDF1	-434	-434	-2
UQCRB	-102	-104	-2
CDV3	-77.3	-78.8	-2
CSTF2T	-58.7	-60.1	-2
REEP3	-49	-50.3	-2
UBE2Q1	-46.5	-47.7	-2
BOD1L1	-38.5	-39.7	-2
CALCOCO2	-33.3	-34.4	-2
ZSCAN29	-30.5	-31.6	-2
VPS35	-29.6	-30.6	-2
SUDS3	-22.8	-23.8	-2
SLC30A1	-22.4	-23.4	-2
KIF21A	-22.1	-23	-2
SPIN4	-20.7	-21.6	-2
FKBPL	-19.9	-20.8	-2
CANT1	-19	-19.9	-2
C9orf78	-434	-349	-2.01
PES1	-296	-298	-2.01
SMC1A	-250	-252	-2.01
ASPH	-189	-191	-2.01
DNAJC7	-141	-143	-2.01
HACD3	-110	-111	-2.01
MIA3	-67	-68.3	-2.01
SRP68	-55.3	-56.6	-2.01
CCDC12	-53.1	-54.4	-2.01
RBM6	-45.6	-46.8	-2.01
NUP188	-31.7	-32.8	-2.01
PET117	-29.8	-30.8	-2.01
AMOTL2	-29.4	-30.4	-2.01
C19orf68	-23.3	-24.3	-2.01
HECTD1	-23.1	-24.1	-2.01
CBR3	-23	-24	-2.01
GOLGB1	-22.7	-23.7	-2.01
GATAD2A	-21.7	-22.6	-2.01
CENPQ	-20.7	-21.7	-2.01
SON	-20.6	-21.5	-2.01
DDX50	-18.5	-19.4	-2.01
VEZT	-17.1	-17.9	-2.01
ACIN1	-434	-434	-2.02
RABL6	-222	-224	-2.02
DDX46	-175	-177	-2.02
RRP12	-167	-169	-2.02
C17orf85	-90.3	-91.8	-2.02
MAP1S	-73.5	-74.9	-2.02
XPC	-38.5	-39.7	-2.02
MGAT2	-32.1	-33.2	-2.02
VPS26A	-29.4	-30.5	-2.02
GJB3	-24.3	-25.3	-2.02
BIRC3	-16.4	-17.2	-2.02
PFDN2	-295	-297	-2.03
MATR3	-215	-217	-2.03
CREBZF	-181	-183	-2.03
NCOA4	-171	-173	-2.03
PSMC3IP	-125	-126	-2.03
GOLGA2	-112	-114	-2.03
ASUN	-91.6	-93.1	-2.03
MRFAP1L1	-71.7	-73.2	-2.03
SART3	-59.5	-60.8	-2.03
ZNF146	-42.3	-43.5	-2.03
BTG1	-39.7	-40.9	-2.03
BRD7	-29.8	-30.8	-2.03
UBAP1	-23.2	-24.2	-2.03
ATXN7L3B	-22.6	-23.6	-2.03
DDX54	-21.4	-22.3	-2.03
MTRF1L	-19.5	-20.4	-2.03
GINS3	-19	-19.9	-2.03
EIF4G1	-220	-222	-2.04
CTTN	-121	-122	-2.04
MAP7D1	-81.2	-82.6	-2.04
LOC100128494	-76.1	-77.5	-2.04
TAF1	-25.5	-26.5	-2.04
MLLT6	-21.2	-22.1	-2.04
CSRNP2	-20.7	-21.6	-2.04
CHMP2B	-16.4	-17.3	-2.04
SMG7	-16.1	-16.9	-2.04
YWHAE	-434	-387	-2.05
RAB13	-143	-145	-2.05
PRSS23	-112	-114	-2.05
MRPL32	-95.9	-97.4	-2.05
APOL2	-88.2	-89.7	-2.05
SART3	-64	-65.3	-2.05
UBL4A	-63.3	-64.7	-2.05
MAT2A	-61.8	-63.1	-2.05
BIVM-ERCC5	-53	-54.3	-2.05
ERCC5	-52.1	-53.4	-2.05
IMP4	-51.6	-52.9	-2.05
NFKBIL1	-51	-52.3	-2.05
ACOT13	-35.1	-36.2	-2.05
CSRP2BP	-29.8	-30.8	-2.05
FAM21C	-28.4	-29.5	-2.05
RUNDC1	-27.2	-28.3	-2.05
PDHX	-26.5	-27.5	-2.05
ICE1	-20.3	-21.2	-2.05
CDKN2C	-18.2	-19.1	-2.05
BCORL1	-18.1	-19	-2.05
OGFR	-272	-274	-2.06
SFN	-207	-209	-2.06
SHFM1	-143	-144	-2.06
ALKBH2	-76.7	-78.1	-2.06
PURB	-58	-59.3	-2.06
CHAMP1	-43.1	-44.4	-2.06
PCNT	-33.7	-34.8	-2.06
HDGFRP3	-32.6	-33.7	-2.06
FOXC2	-29.5	-30.6	-2.06
TDP2	-26.6	-27.6	-2.06
RBM19	-25.3	-26.3	-2.06
CCDC93	-23.6	-24.6	-2.06
METTL13	-20.5	-21.4	-2.06
ZFP36L2	-20.5	-21.4	-2.06
DHRS4L2	-19	-19.9	-2.06
FAIM	-16.4	-17.2	-2.06
RERE	-16.4	-17.3	-2.06
AKAP2	-16.1	-16.9	-2.06
BASP1	-434	-434	-2.07
CANX	-434	-434	-2.07
RPL36AL	-260	-262	-2.07
DNAJC21	-167	-168	-2.07
FAM127B	-94	-95.6	-2.07
ARHGAP11A	-71.2	-72.6	-2.07
LARP1	-44	-45.2	-2.07
GNL3L	-36.6	-37.7	-2.07
EMC3-AS1	-35.3	-36.4	-2.07
FBXO5	-25.1	-26.1	-2.07
TRIM52	-23.3	-24.3	-2.07
CEP250	-18	-18.8	-2.07
PALM2-AKAP2	-16.1	-16.9	-2.07
KDM4A	-16	-16.8	-2.07
DNTTIP2	-434	-404	-2.08
BMS1	-245	-247	-2.08
CACYBP	-179	-181	-2.08
SNX22	-150	-152	-2.08
THRAP3	-140	-141	-2.08
DNMT1	-134	-135	-2.08
BRPF1	-102	-103	-2.08
SH3BP5L	-75.5	-76.9	-2.08
CCDC43	-71.9	-73.4	-2.08
FAM83D	-37.3	-38.5	-2.08
HARS2	-30.7	-31.8	-2.08
DIO2	-29.9	-30.9	-2.08
MDC1	-26.9	-27.9	-2.08
USF1	-23.7	-24.7	-2.08
RBM26	-23	-23.9	-2.08
S1PR3	-21.8	-22.7	-2.08
CCDC50	-21.4	-22.3	-2.08
KIF15	-20.1	-21	-2.08
AURKA	-18.5	-19.4	-2.08
MTG2	-17	-17.8	-2.08
ERCC6	-172	-174	-2.09
TPM1	-153	-155	-2.09
LAS1L	-137	-139	-2.09
CLSPN	-112	-113	-2.09
ICMT	-56.6	-57.9	-2.09
ADIPOR2	-56.6	-57.9	-2.09
IRX3	-56.3	-57.6	-2.09
ZC3H4	-54.5	-55.8	-2.09
ING1	-43.9	-45.2	-2.09
CLASRP	-42.6	-43.8	-2.09
TAF2	-34.4	-35.6	-2.09
TES	-31.8	-32.9	-2.09
SDAD1	-30.2	-31.3	-2.09
PHACTR4	-28	-29	-2.09
NEK2	-26.9	-27.9	-2.09
RILPL1	-26.6	-27.7	-2.09
EXO1	-25.5	-26.5	-2.09
ZNF646	-21.9	-22.9	-2.09
ITPRIPL2	-21.1	-22	-2.09
ZAK	-21	-22	-2.09
CD83	-17.7	-18.6	-2.09
ARHGEF2	-16.3	-17.2	-2.09
GNAI3	-16.2	-17.1	-2.09
HEXIM1	-434	-434	-2.1
OS9	-246	-248	-2.1
UBE2G2	-74	-75.4	-2.1
PUM1	-54.4	-55.7	-2.1
KPNA1	-47.5	-48.7	-2.1
DCAF8	-46.6	-47.9	-2.1
SLTM	-40.8	-42	-2.1
SUZ12	-40.4	-41.6	-2.1
F8A1	-39.3	-40.5	-2.1
CPSF7	-34.4	-35.5	-2.1
PVR	-30.1	-31.2	-2.1
NES	-27.9	-28.9	-2.1
TPD52	-27.4	-28.5	-2.1
FKBP15	-22.9	-23.8	-2.1
TRAK2	-21.9	-22.8	-2.1
RABEP1	-21.5	-22.5	-2.1
AKT1S1	-19	-19.9	-2.1
CEP85	-18.8	-19.7	-2.1
ZNF638	-17.5	-18.4	-2.1
PRPF18	-17.1	-18	-2.1
MCL1	-434	-411	-2.11
IK	-434	-434	-2.11
REXO4	-161	-163	-2.11
PQBP1	-134	-136	-2.11
TRIM44	-127	-129	-2.11
ACBD3	-77.3	-78.8	-2.11
ZNHIT6	-67.9	-69.3	-2.11
CDK12	-42.5	-43.7	-2.11
EXOSC3	-33	-34.1	-2.11
RBM15	-20.7	-21.6	-2.11
CCDC124	-260	-262	-2.12
HSP90B1	-171	-172	-2.12
YTHDC1	-119	-121	-2.12
TOP1	-106	-108	-2.12
KIF4A	-99.1	-101	-2.12
CEP55	-74	-75.4	-2.12
MRPS18B	-69.5	-70.9	-2.12
COA7	-62.8	-64.2	-2.12
EHBP1L1	-56.2	-57.5	-2.12
TPBG	-41.9	-43.1	-2.12
STBD1	-31.5	-32.6	-2.12
TRIP12	-29.6	-30.6	-2.12
TERF2	-26.7	-27.7	-2.12
CYTH2	-25.2	-26.2	-2.12
TP73-AS1	-24.8	-25.8	-2.12
P3H3	-24.2	-25.1	-2.12
PBXIP1	-24.2	-25.2	-2.12
NUDT16	-21.4	-22.3	-2.12
SMARCA2	-17.9	-18.7	-2.12
PRRC2C	-213	-215	-2.13
CBR1	-147	-149	-2.13
NUMA1	-92.8	-94.4	-2.13
DNAJC14	-57.7	-59	-2.13
H2AFX	-55.1	-56.4	-2.13
CCDC127	-54.2	-55.5	-2.13
RRP15	-44.2	-45.5	-2.13
PCDH7	-37	-38.1	-2.13
CNPY3	-34	-35.1	-2.13
LENG1	-25.9	-26.9	-2.13
DUSP4	-25.3	-26.3	-2.13
SMC5	-20.5	-21.4	-2.13
ATXN1L	-20.4	-21.3	-2.13
SH2D4A	-20	-20.9	-2.13
ARFGAP1	-18.2	-19.1	-2.13
GTF2F1	-434	-336	-2.14
NONO	-434	-434	-2.14
RBM39	-289	-291	-2.14
ARGLU1	-227	-229	-2.14
PRAF2	-110	-112	-2.14
JMJD6	-61	-62.4	-2.14
PAK1IP1	-51.6	-52.9	-2.14
TUFT1	-39.7	-40.9	-2.14
PFDN4	-38.4	-39.5	-2.14
ESF1	-34.1	-35.2	-2.14
SIK1	-33.4	-34.5	-2.14
TAB3	-32.8	-33.9	-2.14
ARID1A	-29.7	-30.7	-2.14
MPHOSPH6	-27.5	-28.6	-2.14
CDKN1B	-24.8	-25.8	-2.14
DGCR8	-22.9	-23.8	-2.14
CASP7	-17.8	-18.7	-2.14
ST13	-312	-314	-2.15
PRPF4B	-174	-176	-2.15
G3BP2	-93.3	-94.8	-2.15
SON	-57.3	-58.6	-2.15
NKAP	-51.8	-53.1	-2.15
SLC35E1	-36.2	-37.4	-2.15
MANEAL	-30.2	-31.3	-2.15
DAPK3	-28.9	-29.9	-2.15
TOP2B	-23.7	-24.7	-2.15
PHRF1	-21.1	-22	-2.15
CREBBP	-20.7	-21.6	-2.15
RABEP1	-19.7	-20.6	-2.15
NUDT2	-16.1	-17	-2.15
RCN1	-103	-104	-2.16
PCNT	-58.6	-59.9	-2.16
LIMA1	-47.9	-49.1	-2.16
TADA2B	-40.8	-42	-2.16
ARFGAP1	-31.4	-32.5	-2.16
FAM47E-STBD1	-31.2	-32.3	-2.16
ZBTB47	-21	-21.9	-2.16
KIAA1551	-20.9	-21.8	-2.16
FBF1	-20.3	-21.2	-2.16
SOX12	-19	-19.9	-2.16
NET1	-18.4	-19.3	-2.16
ZCCHC9	-17.2	-18.1	-2.16
LAMC1	-271	-273	-2.17
FTSJ3	-262	-265	-2.17
ERCC6-PGBD3	-180	-181	-2.17
DNAJC8	-114	-116	-2.17
SMC3	-73.8	-75.2	-2.17
PPP1R7	-39.6	-40.8	-2.17
DNAJC17	-38.4	-39.6	-2.17
CCDC82	-32.6	-33.7	-2.17
MAK16	-30.6	-31.7	-2.17
TTL	-28.7	-29.8	-2.17
PLAGL1	-17.6	-18.4	-2.17
NDUFAF1	-16.3	-17.2	-2.17
SERBP1	-434	-434	-2.18
HSP90AA1	-434	-434	-2.18
EIF4E2	-37.4	-38.6	-2.18
SUMO1	-21.9	-22.8	-2.18
FAM120A	-20.7	-21.6	-2.18
UBN2	-16.3	-17.1	-2.18
SPTBN1	-272	-274	-2.19
YWHAG	-189	-191	-2.19
IL27RA	-91.2	-92.7	-2.19
WDR43	-72.8	-74.2	-2.19
PRNP	-65.5	-66.9	-2.19
IGF2R	-62.6	-64	-2.19
LINC00942	-49.8	-51	-2.19
ZBTB17	-39.3	-40.5	-2.19
HSPA2	-36.1	-37.3	-2.19
SETD5	-35.2	-36.3	-2.19
UBE2G2	-27.8	-28.8	-2.19
FZD6	-24	-25	-2.19
COPS2	-19.5	-20.4	-2.19
ZNF629	-17.3	-18.2	-2.19
SERF2	-287	-289	-2.2
NRD1	-156	-157	-2.2
LSG1	-111	-113	-2.2
MIA3	-81.3	-82.8	-2.2
2021-09-11	-62.5	-63.9	-2.2
TOR4A	-49.1	-50.4	-2.2
PJA1	-45.4	-46.6	-2.2
SSFA2	-41.4	-42.6	-2.2
PGAM5	-40	-41.2	-2.2
IFI44L	-31.7	-32.8	-2.2
EHBP1L1	-30.3	-31.4	-2.2
RSF1	-24.8	-25.8	-2.2
STAMBP	-20.5	-21.4	-2.2
LAS1L	-218	-221	-2.21
ACIN1	-182	-183	-2.21
TRUB2	-74.3	-75.8	-2.21
NUB1	-73.3	-74.7	-2.21
PPP1R2	-70.2	-71.6	-2.21
CCAR1	-66.8	-68.1	-2.21
KMT2D	-33	-34.1	-2.21
ILF3	-32.5	-33.6	-2.21
TTC3	-30.9	-32	-2.21
GTF3C4	-30	-31.1	-2.21
KDM5A	-19.7	-20.6	-2.21
CEBPZ	-151	-153	-2.22
APLP2	-126	-128	-2.22
GOLGB1	-81.1	-82.5	-2.22
EIF2B1	-43.9	-45.1	-2.22
XBP1	-37.5	-38.6	-2.22
KIAA0020	-35	-36.1	-2.22
DIDO1	-31.3	-32.4	-2.22
FNBP1L	-26.8	-27.8	-2.22
PRR12	-21.3	-22.2	-2.22
TULP3	-17.1	-17.9	-2.22
FLAD1	-16.5	-17.4	-2.22
KRI1	-434	-347	-2.23
CD3EAP	-256	-258	-2.23
ERCC1	-255	-257	-2.23
BHLHE40	-189	-191	-2.23
NASP	-177	-179	-2.23
CCDC47	-127	-129	-2.23
BCLAF1	-120	-122	-2.23
DNMT1	-111	-113	-2.23
THOC2	-82.3	-83.8	-2.23
MDN1	-66	-67.4	-2.23
NOMO1	-62.7	-64.1	-2.23
MAN1B1	-49.7	-50.9	-2.23
TEAD4	-44.1	-45.3	-2.23
TPM4	-40.8	-42	-2.23
ZNF830	-34.3	-35.4	-2.23
SETD5	-30.8	-31.9	-2.23
RABGAP1	-17.4	-18.3	-2.23
TXLNA	-434	-434	-2.24
KTN1	-434	-434	-2.24
RNF40	-223	-225	-2.24
AP3D1	-177	-179	-2.24
MSH6	-164	-166	-2.24
CBX4	-131	-133	-2.24
CCDC59	-118	-119	-2.24
SMARCA4	-116	-117	-2.24
[truncated: 1,002 more rows]

## Sheet: top3000-ShCON_VS_ShCON-CDDP
Table S1. The specific differentially methylated genes in different groups
name	diff.lg.fdr	diff.lg.p	diff.log2.fc
DBT	-1.76	-2.7	-4.01
CH17-360D5.1	-2.03	-3.03	-3.67
NPY4R	-2	-2.99	-3.64
GCNT3	-1.9	-2.87	-3.37
RTN4RL1	-2.83	-3.97	-2.87
HES2	-2.15	-3.17	-2.82
FAM84B	-1.81	-2.76	-2.77
RNF40	-2.61	-3.72	-2.62
DEDD2	-2.49	-3.58	-2.27
FKBP11	-4.32	-5.67	-2.22
ARHGEF40	-2.63	-3.74	-2.03
FBXO46	-5.84	-7.35	-1.99
ABCA11P	-2.16	-3.19	-1.95
C15orf39	-2.59	-3.69	-1.93
CRTC1	-3.44	-4.68	-1.92
SETD1A	-14.4	-16.4	-1.9
SCO2	-9.47	-11.3	-1.9
CHPF	-2.18	-3.21	-1.88
NCAPH2	-8.66	-10.4	-1.85
CCDC85B	-14.5	-16.5	-1.82
FAM83H	-6.95	-8.57	-1.81
CAPN15	-6.2	-7.74	-1.81
LOC101927151	-2.23	-3.27	-1.81
C5orf45	-4.49	-5.86	-1.78
STARD8	-2.19	-3.22	-1.76
SQSTM1	-2.81	-3.95	-1.74
ASB6	-2.77	-3.91	-1.72
ABHD16B	-2.16	-3.19	-1.7
AGAP6	-1.8	-2.75	-1.7
ZNF692	-4.15	-5.48	-1.69
RUSC2	-2.34	-3.4	-1.68
CHAC1	-2.01	-3.01	-1.68
PRR15	-1.72	-2.65	-1.68
IER5L	-15.5	-17.6	-1.66
FZD4	-2.21	-3.25	-1.66
ARHGEF40	-5.15	-6.59	-1.65
TREX1	-4.89	-6.3	-1.64
CHPF2	-4.2	-5.53	-1.62
C1orf216	-3.82	-5.11	-1.62
HDHD3	-3.23	-4.44	-1.6
TSKU	-2.29	-3.34	-1.6
SLC9A3R2	-2.29	-3.35	-1.57
JAGN1	-4.23	-5.57	-1.56
LRFN4	-11.7	-13.6	-1.55
MICAL3	-2.99	-4.16	-1.55
MAP1S	-17	-19.1	-1.54
NCDN	-7.8	-9.47	-1.52
PMM2	-2.76	-3.9	-1.5
USP42	-2.57	-3.67	-1.5
ABHD8	-1.84	-2.8	-1.5
SNAPC4	-8.84	-10.6	-1.49
GBA2	-3.41	-4.64	-1.48
NMI	-1.89	-2.86	-1.48
PRSS23	-1.83	-2.78	-1.48
CROCC	-1.73	-2.65	-1.47
LRRC8A	-10.4	-12.2	-1.41
TNRC18	-5.46	-6.94	-1.4
TNFAIP1	-3.6	-4.86	-1.4
KMT2B	-3.58	-4.83	-1.4
TGFBRAP1	-1.85	-2.81	-1.39
MGAT1	-21.6	-23.9	-1.37
NCKAP5L	-3.94	-5.24	-1.37
FSD1	-2.05	-3.05	-1.37
PHACTR4	-1.9	-2.87	-1.36
HRAS	-6.69	-8.28	-1.35
RAB40C	-2.44	-3.52	-1.35
ZNF503	-12.3	-14.3	-1.33
C15orf39	-4.07	-5.39	-1.33
VASN	-3.16	-4.36	-1.33
HEXDC	-3.12	-4.31	-1.33
FOXC1	-2.19	-3.22	-1.33
SLC27A4	-7.06	-8.69	-1.31
CEBPD	-56.3	-59.3	-1.3
OXLD1	-9.46	-11.3	-1.3
BCAR1	-7.8	-9.47	-1.3
SETD1B	-3.02	-4.21	-1.3
MSTO2P	-2.52	-3.62	-1.29
FOXC2	-10.6	-12.5	-1.28
ABT1	-3.09	-4.28	-1.28
DEDD2	-2.6	-3.71	-1.28
PEX13	-1.96	-2.94	-1.28
CBX2	-6.47	-8.04	-1.27
SETD1B	-5.72	-7.22	-1.27
PTPN14	-2.46	-3.54	-1.27
CHST3	-2.54	-3.63	-1.26
SPSB2	-2.44	-3.52	-1.25
NSDHL	-2.24	-3.28	-1.24
HOXA11	-3.72	-4.99	-1.23
SLC25A29	-2.6	-3.71	-1.23
RHOB	-5.86	-7.38	-1.22
TRMT61A	-4.3	-5.65	-1.22
OXLD1	-2.8	-3.94	-1.22
CYHR1	-1.77	-2.71	-1.2
KTI12	-2.03	-3.02	-1.19
ZNF398	-3.93	-5.23	-1.18
CBX2	-3.31	-4.53	-1.18
SNAP47	-2.3	-3.35	-1.18
PPP1R26	-3.58	-4.83	-1.17
ZNF205	-3.33	-4.55	-1.17
NCKAP5L	-2.41	-3.48	-1.17
DLGAP4	-4.22	-5.56	-1.16
CACTIN	-3.86	-5.16	-1.16
MISP	-10.1	-12	-1.15
C16orf91	-7.11	-8.74	-1.15
REXO1	-5.93	-7.45	-1.15
GAS1	-4.24	-5.59	-1.15
MBD3	-3.05	-4.24	-1.15
RNF216	-1.89	-2.86	-1.15
PHF21A	-1.82	-2.77	-1.15
PODXL2	-4.08	-5.4	-1.14
TUBB6	-2.14	-3.16	-1.14
TXNDC12	-1.92	-2.89	-1.14
SLC2A6	-4.4	-5.76	-1.13
ITPRIPL2	-3.48	-4.72	-1.13
MMACHC	-2.49	-3.58	-1.13
AMBRA1	-2.45	-3.53	-1.13
BICC1	-2.29	-3.34	-1.13
MGAT1	-1.95	-2.93	-1.13
SCAF1	-9.69	-11.5	-1.12
RPRD2	-4.84	-6.24	-1.12
ZGPAT	-11.8	-13.7	-1.11
RPUSD1	-5.5	-6.97	-1.11
GON4L	-2.13	-3.14	-1.11
CERCAM	-2.69	-3.81	-1.1
AIFM1	-2.67	-3.79	-1.1
INF2	-6.33	-7.89	-1.09
MMP14	-3.02	-4.2	-1.09
ABHD17A	-7	-8.62	-1.08
KMT2D	-3.74	-5.01	-1.08
CELSR3	-2.1	-3.11	-1.08
PITX1	-3.86	-5.16	-1.07
C10orf2	-3.12	-4.32	-1.07
TIGD5	-2.68	-3.8	-1.07
MRPL12	-2.34	-3.4	-1.07
CCDC77	-1.74	-2.67	-1.07
NUMBL	-4.01	-5.32	-1.06
PLXNB2	-3.37	-4.59	-1.06
LOC648987	-2.92	-4.08	-1.06
SLC35C1	-5.39	-6.85	-1.05
CABIN1	-3.21	-4.42	-1.05
TNFAIP1	-2.23	-3.27	-1.05
MFSD5	-2.07	-3.08	-1.05
DOK3	-1.92	-2.89	-1.05
PHF12	-1.88	-2.84	-1.05
OBSCN	-3.04	-4.22	-1.04
LOC100506321	-2.13	-3.15	-1.04
F2R	-1.97	-2.96	-1.04
SYNPO	-9.21	-11	-1.03
KLHL42	-2.79	-3.94	-1.03
ZCCHC3	-2.3	-3.36	-1.03
THEM4	-2.05	-3.05	-1.03
SERTAD2	-1.92	-2.9	-1.03
BLVRA	-1.75	-2.68	-1.03
LRRC41	-11.6	-13.5	-1.02
UBALD1	-6.27	-7.82	-1.02
EIF2AK1	-2.1	-3.11	-1.02
JUND	-12.6	-14.6	-1.01
SLC38A10	-5.73	-7.24	-1.01
TOR1A	-4.69	-6.08	-1.01
H2AFX	-4.56	-5.94	-1.01
RAP2B	-3.38	-4.61	-1.01
JUNB	-12.5	-14.4	-1
BATF3	-4.17	-5.51	-1
TMEM139	-1.99	-2.98	-1
TYW3	-2.13	-3.15	-0.997
UBN1	-3.76	-5.03	-0.995
DNAJC14	-2.9	-4.06	-0.995
JUND	-2.81	-3.96	-0.993
PPIL2	-1.87	-2.83	-0.993
HCFC1R1	-4.68	-6.07	-0.989
FAM127C	-2.93	-4.09	-0.988
FAM58A	-4.41	-5.78	-0.976
KMT2D	-3.61	-4.87	-0.976
TRIOBP	-17.1	-19.3	-0.975
HCG18	-2.16	-3.18	-0.975
IER5	-21	-23.3	-0.97
BRD4	-2.02	-3.01	-0.97
C1orf233	-3	-4.17	-0.968
HES7	-2.37	-3.43	-0.968
FJX1	-2.01	-3	-0.966
NMT1	-1.75	-2.68	-0.965
HMGA2	-3.14	-4.34	-0.964
FOXD1	-2.02	-3.02	-0.964
TACC3	-9.58	-11.4	-0.963
ZDHHC4	-3.23	-4.43	-0.963
FAM222B	-4.37	-5.73	-0.953
BAZ1A	-3.27	-4.49	-0.953
OGFR	-28.1	-30.6	-0.951
ATF7IP	-1.92	-2.89	-0.95
CLP1	-1.88	-2.84	-0.949
NCDN	-6.76	-8.36	-0.948
LOC101928841	-1.98	-2.97	-0.948
SLC10A3	-5.41	-6.88	-0.941
FAM43A	-3.01	-4.19	-0.939
MEPCE	-7.13	-8.76	-0.934
FGFR4	-2.14	-3.16	-0.933
POLG	-2.01	-3	-0.933
CHST12	-2.03	-3.02	-0.932
NCAPH2	-2.75	-3.88	-0.93
UBQLN2	-2.65	-3.77	-0.925
NOM1	-5.5	-6.98	-0.924
RCE1	-3.42	-4.65	-0.923
MOGS	-2.65	-3.76	-0.921
SAC3D1	-3.88	-5.18	-0.916
SCO2	-2.65	-3.76	-0.914
CEP170B	-2.76	-3.89	-0.913
CHD8	-2.06	-3.07	-0.912
ARFGAP1	-5.67	-7.17	-0.911
NDOR1	-6.87	-8.48	-0.909
SSR2	-3.16	-4.36	-0.907
TNIP1	-2.14	-3.16	-0.906
VEGFA	-2.38	-3.44	-0.901
SECTM1	-1.9	-2.87	-0.9
VHL	-11.3	-13.2	-0.899
URGCP	-2.2	-3.23	-0.898
ASXL2	-2.11	-3.12	-0.898
MAP3K11	-3.5	-4.75	-0.895
TNFRSF1A	-5.25	-6.7	-0.893
KXD1	-2.47	-3.55	-0.893
NR2C2AP	-2.27	-3.31	-0.892
TSC22D1	-36.1	-38.8	-0.887
HOOK2	-2.91	-4.07	-0.887
EFNB1	-1.98	-2.96	-0.886
TUBB3	-1.87	-2.83	-0.885
SMPD4	-3.51	-4.75	-0.878
FBRS	-2.61	-3.71	-0.876
IL4I1	-2.95	-4.11	-0.875
DAPK3	-5.13	-6.57	-0.874
MYO9B	-2.34	-3.4	-0.874
DPM2	-7.53	-9.19	-0.873
SAPCD2	-2.41	-3.49	-0.871
CLK3	-4.76	-6.16	-0.868
SOX13	-2.44	-3.51	-0.868
ZMIZ1	-5.79	-7.29	-0.867
MAP3K11	-4.16	-5.49	-0.866
MLST8	-4.77	-6.17	-0.865
RIN1	-3.28	-4.49	-0.864
CLUH	-7.5	-9.16	-0.863
TWIST1	-2.61	-3.72	-0.861
CITED2	-3.58	-4.84	-0.86
ABL1	-2.75	-3.88	-0.859
RHOB	-2.59	-3.7	-0.859
LONP1	-1.73	-2.66	-0.856
DAG1	-2.68	-3.8	-0.855
MUL1	-2.43	-3.5	-0.855
IER2	-5.69	-7.18	-0.848
SNAPC4	-3.03	-4.22	-0.848
KRI1	-2.08	-3.09	-0.838
PACSIN3	-5.7	-7.2	-0.836
VPS18	-3.31	-4.53	-0.836
JUN	-1.93	-2.9	-0.835
FOXC2	-3.14	-4.34	-0.832
MAFB	-3.02	-4.2	-0.828
ERF	-1.77	-2.71	-0.825
EPHA2	-6.95	-8.57	-0.824
HCFC1	-5.92	-7.44	-0.821
DDX51	-2.69	-3.81	-0.82
CHTF8	-2.72	-3.84	-0.819
A4GALT	-8.98	-10.7	-0.817
RHOB	-4.89	-6.3	-0.814
SEMA3B	-3.4	-4.63	-0.81
FDX1L	-2.48	-3.57	-0.805
TAF1C	-4.04	-5.35	-0.803
TSKU	-2.23	-3.26	-0.8
FAM208A	-2.87	-4.02	-0.799
FLYWCH1	-3.37	-4.6	-0.798
SCAF1	-12.4	-14.3	-0.793
TJAP1	-2.88	-4.04	-0.793
ARHGAP35	-2.52	-3.62	-0.786
PICK1	-1.94	-2.92	-0.785
CCDC85B	-8.64	-10.4	-0.783
MRPL34	-8.16	-9.87	-0.779
BRD4	-5.16	-6.6	-0.778
TELO2	-1.74	-2.67	-0.777
DEGS1	-2.36	-3.42	-0.776
SEC16A	-13.8	-15.8	-0.772
WDR34	-4.84	-6.25	-0.771
WDR81	-2.16	-3.19	-0.77
RREB1	-3.54	-4.79	-0.768
MID1IP1	-1.9	-2.87	-0.766
MAZ	-2.86	-4.02	-0.764
FAM53C	-2.12	-3.13	-0.764
EXOSC4	-3.37	-4.6	-0.763
NOB1	-2.58	-3.69	-0.762
TNRC18	-4.05	-5.36	-0.76
IER5L	-1.93	-2.9	-0.76
RUSC2	-2.56	-3.66	-0.759
JUNB	-2.4	-3.47	-0.759
PLXNB2	-1.78	-2.73	-0.758
PCDH1	-4.47	-5.83	-0.757
PKMYT1	-2.32	-3.37	-0.756
SARAF	-2.27	-3.32	-0.756
MPDU1	-2.25	-3.3	-0.752
IGF1R	-2.22	-3.26	-0.751
CBX4	-15.5	-17.5	-0.747
LGALS3BP	-6.86	-8.47	-0.747
RPS19BP1	-9.16	-10.9	-0.746
SIRT1	-2.14	-3.16	-0.745
PTP4A1	-1.78	-2.72	-0.745
MAML1	-2.01	-3	-0.741
FAM127A	-20.1	-22.3	-0.74
EPN1	-4.05	-5.37	-0.737
YWHAH	-2.04	-3.04	-0.737
RAN	-1.95	-2.93	-0.736
BTN2A1	-2.24	-3.29	-0.734
DIDO1	-6.16	-7.71	-0.733
ZNF768	-6.3	-7.85	-0.732
TNFAIP2	-6.02	-7.55	-0.732
SH3BP2	-2.33	-3.39	-0.731
EEF1D	-2.73	-3.86	-0.73
RBM15B	-10.9	-12.8	-0.729
ASB6	-2.76	-3.89	-0.729
MID1IP1	-2.87	-4.03	-0.728
ATF5	-4.67	-6.06	-0.727
KCTD10	-1.85	-2.8	-0.727
GADD45B	-5.02	-6.44	-0.718
SENP3-EIF4A1	-7.72	-9.39	-0.717
SENP3	-7.69	-9.36	-0.715
MARVELD1	-4.31	-5.66	-0.71
BRD2	-4.95	-6.37	-0.706
RPS6KA4	-2.21	-3.25	-0.705
PICK1	-1.96	-2.94	-0.704
OVCA2	-6.81	-8.42	-0.703
DPH1	-6.74	-8.34	-0.7
PMPCA	-4.07	-5.39	-0.698
ETF1	-5.88	-7.4	-0.695
GJD3	-1.88	-2.84	-0.695
PAQR4	-5.84	-7.35	-0.694
TOR4A	-1.95	-2.93	-0.694
TMEM115	-3.6	-4.86	-0.69
FAM57A	-2.43	-3.5	-0.686
LZTS2	-6.74	-8.34	-0.685
PRPF19	-4.06	-5.38	-0.685
SIGMAR1	-8.78	-10.5	-0.684
ADM	-5.2	-6.65	-0.684
RAB8A	-5.96	-7.48	-0.683
PCNXL3	-1.73	-2.66	-0.683
CHAMP1	-2.01	-3	-0.682
PLEC	-3.52	-4.77	-0.679
PPP1R26	-10.3	-12.2	-0.678
GPC1	-3.82	-5.11	-0.678
RAB5A	-2.89	-4.04	-0.678
C11orf24	-5.42	-6.88	-0.676
KLF10	-2.16	-3.18	-0.676
PBX2	-4.54	-5.91	-0.675
TMEM203	-2.65	-3.76	-0.675
PHLDA1	-2.58	-3.69	-0.675
KMT2B	-1.77	-2.71	-0.672
BRD3	-1.95	-2.93	-0.671
PAGR1	-5.76	-7.27	-0.668
GEMIN4	-2.52	-3.62	-0.668
BCL9L	-4.13	-5.46	-0.667
NDOR1	-3.58	-4.83	-0.667
SLC25A28	-2.52	-3.61	-0.664
SLC25A11	-1.77	-2.71	-0.664
C14orf80	-4.79	-6.2	-0.657
TRAF7	-7.54	-9.2	-0.656
PXN	-3.13	-4.32	-0.655
TRAF4	-3.85	-5.15	-0.653
ALDH1B1	-2.73	-3.86	-0.652
BRD9	-1.8	-2.75	-0.646
PTPRF	-2.18	-3.21	-0.643
SYNCRIP	-2.65	-3.76	-0.642
PPP4C	-8.84	-10.6	-0.64
CASKIN1	-6.99	-8.61	-0.64
SUGP2	-2.4	-3.47	-0.639
PDIA4	-2.51	-3.6	-0.634
MGEA5	-3	-4.17	-0.633
P2RX5-TAX1BP3	-2.59	-3.69	-0.629
GPATCH8	-2.39	-3.46	-0.629
DHX38	-1.76	-2.7	-0.629
ZNF598	-1.76	-2.7	-0.628
TIMM13	-3.9	-5.2	-0.625
CC2D1A	-2.31	-3.37	-0.625
TRAPPC3	-3.97	-5.27	-0.622
RASIP1	-2.34	-3.4	-0.62
CREBBP	-2.25	-3.29	-0.62
FNBP4	-2.1	-3.11	-0.62
CDCA4	-6.34	-7.9	-0.618
LOC100133091	-2.16	-3.18	-0.617
DNAJB1	-2	-2.99	-0.617
PLCB3	-3.73	-5	-0.616
RHNO1	-2.56	-3.66	-0.616
LDB1	-2.44	-3.52	-0.609
RBM15B	-2.23	-3.27	-0.607
ALKBH5	-3.09	-4.28	-0.606
TADA2B	-2.11	-3.12	-0.606
MINK1	-2.26	-3.3	-0.601
ZBTB47	-2.15	-3.17	-0.592
EMC6	-1.95	-2.93	-0.592
CDR2L	-1.76	-2.7	-0.592
NTMT1	-1.8	-2.75	-0.586
HLA-A	-5.67	-7.16	-0.584
EGLN2	-2.18	-3.22	-0.584
RECQL4	-2.01	-3	-0.584
ZGPAT	-4.73	-6.13	-0.582
LENG8	-10.2	-12	-0.581
RTN4	-13.1	-15.1	-0.575
PSMD3	-12.5	-14.5	-0.575
B3GALT6	-2.03	-3.03	-0.575
PPP1R12C	-2.56	-3.66	-0.573
SEC16A	-2.16	-3.19	-0.573
LDOC1	-4.88	-6.29	-0.571
ZNF768	-3.12	-4.31	-0.569
PDXP	-1.73	-2.67	-0.568
PTRF	-6.79	-8.39	-0.566
TBC1D10B	-4.11	-5.44	-0.565
RAB4B-EGLN2	-1.86	-2.82	-0.565
ZDHHC5	-2.25	-3.3	-0.561
YTHDF2	-4.42	-5.78	-0.56
NOTCH1	-1.86	-2.82	-0.56
SLC3A2	-3.83	-5.12	-0.559
ASB6	-4.39	-5.75	-0.558
HSPA1A	-8.5	-10.2	-0.557
RITA1	-1.97	-2.96	-0.557
ITGA3	-5.87	-7.39	-0.555
NDOR1	-3.93	-5.24	-0.554
CHERP	-6.75	-8.34	-0.551
CSNK1D	-4.19	-5.52	-0.551
LRRC8A	-2.04	-3.04	-0.55
PPP1R18	-5	-6.43	-0.549
TMEM214	-3.11	-4.31	-0.549
S1PR3	-1.94	-2.92	-0.548
SSFA2	-3.08	-4.27	-0.544
POLR1D	-2.1	-3.11	-0.544
PHF12	-1.99	-2.98	-0.543
PLEC	-8.27	-9.99	-0.542
MARCKSL1	-2.43	-3.5	-0.542
ITGB4	-1.95	-2.92	-0.54
RILPL2	-3.7	-4.97	-0.538
GPANK1	-2.24	-3.28	-0.537
MGRN1	-2.16	-3.19	-0.536
TRUB2	-3.13	-4.32	-0.535
ATXN2L	-5.91	-7.43	-0.533
KIAA0930	-2.56	-3.65	-0.533
C9orf69	-2.46	-3.54	-0.531
P2RY11	-4.57	-5.94	-0.529
NGRN	-2.17	-3.2	-0.529
HCFC1	-3.06	-4.25	-0.528
NEAT1	-10.3	-12.2	-0.527
NEAT1	-9.36	-11.1	-0.527
ZFP36	-5.02	-6.45	-0.526
NCOR2	-2.1	-3.11	-0.526
SRXN1	-3.58	-4.83	-0.525
BYSL	-2.64	-3.76	-0.523
SCAF1	-2.13	-3.15	-0.522
CEBPB	-6.77	-8.38	-0.52
G6PD	-2.21	-3.25	-0.518
RRP9	-4.17	-5.5	-0.516
PNO1	-3.83	-5.12	-0.516
TIMM22	-2.44	-3.52	-0.516
PHLDA3	-1.74	-2.68	-0.516
SLC39A7	-7.21	-8.85	-0.515
FAM193B	-1.73	-2.67	-0.515
SAMD1	-5.71	-7.21	-0.513
CDC42EP1	-3.04	-4.23	-0.508
AMOTL2	-2.75	-3.88	-0.508
PITX1	-4.11	-5.43	-0.506
DDX23	-2.09	-3.1	-0.504
PUS1	-2.99	-4.16	-0.503
MAGEF1	-1.79	-2.73	-0.503
RPP25	-1.92	-2.89	-0.501
CDC34	-3	-4.17	-0.499
BASP1	-54.5	-57.5	-0.498
TMED1	-2.68	-3.8	-0.497
TCOF1	-5.33	-6.79	-0.496
LARS	-2.48	-3.57	-0.496
PPAN-P2RY11	-3.86	-5.15	-0.494
HLA-C	-1.94	-2.92	-0.491
CD63	-1.94	-2.92	-0.491
SRSF1	-6.36	-7.92	-0.49
MBD3	-4.36	-5.71	-0.489
UBA1	-2.96	-4.13	-0.482
POGZ	-2	-2.99	-0.482
SLC4A2	-1.73	-2.66	-0.482
C19orf43	-8.1	-9.8	-0.48
ELK3	-2.43	-3.5	-0.48
SH3GL1	-2.28	-3.33	-0.478
EIF3B	-6.52	-8.09	-0.477
QSOX1	-1.72	-2.65	-0.472
ARF6	-3.14	-4.34	-0.47
NUCB1	-2.92	-4.08	-0.469
PRCC	-2.66	-3.78	-0.468
ARFGAP1	-2.34	-3.4	-0.467
NCLN	-1.92	-2.9	-0.467
MLF2	-5.57	-7.05	-0.46
CXCR4	-1.93	-2.91	-0.459
ADPRHL2	-1.72	-2.65	-0.459
H2AFJ	-3.02	-4.19	-0.458
NSUN2	-6.99	-8.61	-0.457
LTBR	-16.7	-18.8	-0.456
U2AF2	-10.9	-12.8	-0.456
C9orf114	-3.41	-4.63	-0.455
ENDOG	-2.92	-4.08	-0.455
RBBP7	-3.91	-5.21	-0.454
KRT8	-1.77	-2.71	-0.451
KRT7	-21.7	-24	-0.45
DDX39B	-3.87	-5.16	-0.448
ATP6V1G2-DDX39B	-3.92	-5.22	-0.447
SRCAP	-1.87	-2.83	-0.447
SSNA1	-4.31	-5.66	-0.446
MRPL28	-2.1	-3.11	-0.441
UCK1	-2.34	-3.4	-0.438
UBL4A	-2.83	-3.98	-0.437
GAR1	-2.59	-3.69	-0.437
MUC1	-7.98	-9.68	-0.436
EIF4G1	-5.96	-7.49	-0.436
CENPB	-6.09	-7.63	-0.434
KMT2D	-2.01	-3	-0.426
PLAGL1	-2.09	-3.1	-0.425
SERPINH1	-1.93	-2.9	-0.425
TGFB1	-4.9	-6.31	-0.416
IER3	-7.59	-9.25	-0.415
TUBB4B	-19.5	-21.8	-0.414
NUP62	-2.79	-3.93	-0.413
ATN1	-10.3	-12.2	-0.412
TSR3	-4.1	-5.42	-0.41
CDKN2B	-4.84	-6.25	-0.409
CREBZF	-6.8	-8.4	-0.408
MRPL36	-3	-4.18	-0.405
APOBEC3C	-2.64	-3.75	-0.403
CHAF1A	-1.78	-2.72	-0.403
CC2D1B	-1.73	-2.66	-0.399
NSUN2	-5.55	-7.03	-0.398
PCBP1	-4.65	-6.04	-0.398
SNIP1	-1.72	-2.65	-0.396
SNRNP70	-2.38	-3.44	-0.394
H1FX	-4.18	-5.51	-0.39
PIEZO1	-1.87	-2.83	-0.388
PLEC	-77.2	-80.5	-0.384
DDX54	-7	-8.63	-0.384
IRF2BP2	-3.92	-5.22	-0.384
PRRC2A	-2.46	-3.54	-0.383
U2AF2	-2.35	-3.42	-0.382
SUPT6H	-3.92	-5.23	-0.38
GANAB	-5.19	-6.64	-0.375
CDC25B	-1.88	-2.84	-0.375
ITGA5	-6.07	-7.61	-0.372
GADD45A	-2.84	-3.99	-0.372
EP300	-2.08	-3.08	-0.37
SMIM12	-1.92	-2.89	-0.368
SURF6	-1.83	-2.78	-0.367
NEAT1	-10.5	-12.3	-0.363
NEAT1	-10.4	-12.2	-0.362
COA4	-2.42	-3.5	-0.362
TOB1	-1.77	-2.72	-0.362
SPNS2	-2.96	-4.12	-0.361
HN1L	-1.78	-2.72	-0.36
MYBBP1A	-4.51	-5.88	-0.359
PLEC	-3.18	-4.38	-0.359
PPDPF	-2.95	-4.12	-0.358
PLCD3	-1.76	-2.7	-0.358
PSMG3	-3.05	-4.23	-0.357
PRRC2A	-4.48	-5.85	-0.356
DR1	-1.93	-2.9	-0.355
SUPT5H	-2.37	-3.44	-0.354
PELP1	-5.07	-6.5	-0.352
FAM127B	-2.64	-3.75	-0.351
RRS1	-2.57	-3.67	-0.348
YBX3	-7.43	-9.08	-0.341
PER1	-2.54	-3.63	-0.338
USP36	-2.61	-3.72	-0.337
DNAAF2	-1.75	-2.68	-0.334
CDV3	-3.5	-4.74	-0.333
ARHGDIA	-1.88	-2.84	-0.333
MRGBP	-1.98	-2.96	-0.332
GLTSCR2	-1.84	-2.8	-0.332
MAZ	-4.25	-5.59	-0.328
SETD1A	-1.87	-2.83	-0.328
TOB2	-2.65	-3.77	-0.326
TUBB4B	-18.5	-20.7	-0.325
TUBA4A	-4.95	-6.37	-0.325
ADRM1	-1.73	-2.65	-0.323
COL7A1	-2.68	-3.8	-0.317
CRTC2	-1.82	-2.77	-0.317
CCDC137	-5.22	-6.67	-0.316
PHF23	-2	-2.99	-0.316
RRP1	-5.12	-6.56	-0.315
HNRNPU	-36.3	-39	-0.313
HNRNPUL2	-5.28	-6.73	-0.309
SCAMP3	-1.72	-2.65	-0.306
HNRNPUL2-BSCL2	-5.12	-6.55	-0.305
CDKN2B	-2.79	-3.93	-0.304
PLEC	-3.76	-5.04	-0.301
PSMG1	-2.19	-3.22	-0.294
KIF1C	-2.18	-3.21	-0.292
FKBP8	-6.01	-7.55	-0.287
FKBP4	-2.42	-3.49	-0.281
PTGES	-2.3	-3.35	-0.281
YWHAH	-1.94	-2.92	-0.279
MTA2	-1.84	-2.79	-0.276
MYC	-2.61	-3.72	-0.271
HDGFRP2	-2.49	-3.57	-0.269
MRFAP1	-8.72	-10.5	-0.264
ZFP36L1	-2.59	-3.7	-0.264
GADD45GIP1	-4.29	-5.63	-0.258
NOP2	-2.44	-3.52	-0.258
RPL28	-3.45	-4.69	-0.246
TUBB	-2.16	-3.18	-0.246
DROSHA	-1.84	-2.8	-0.246
ATP1A1	-1.8	-2.75	-0.245
COX5B	-4.12	-5.45	-0.237
DDRGK1	-1.83	-2.78	-0.236
PTMS	-11.4	-13.3	-0.235
YBX1	-3.17	-4.38	-0.232
NFE2L1	-1.74	-2.67	-0.231
MRPS34	-2.38	-3.44	-0.23
SRRM2	-1.73	-2.65	-0.223
TCOF1	-4.55	-5.92	-0.216
PTMS	-7.81	-9.49	-0.214
PLEC	-2.56	-3.66	-0.212
GNAS	-4.83	-6.23	-0.202
ATF4	-2.2	-3.24	-0.189
EIF5A	-2.74	-3.87	-0.187
SURF6	-1.88	-2.85	-0.179
PKM	-2.99	-4.16	-0.157
EEF2	-1.95	-2.92	-0.125
FUS	-2.14	-3.16	0.112
SERBP1	-3	-4.18	0.115
EDF1	-1.79	-2.74	0.119
HMGA1	-2.19	-3.22	0.123
KRT7	-7.97	-9.66	0.129
RPL3	-2.03	-3.02	0.13
LMNA	-1.81	-2.76	0.156
RPS8	-5.49	-6.96	0.157
BAG1	-2.53	-3.63	0.166
EIF4G1	-5.43	-6.89	0.168
DEK	-2.71	-3.84	0.168
TPM2	-3.51	-4.76	0.172
TARS	-2.73	-3.86	0.173
PRDX5	-1.84	-2.79	0.174
MRPL51	-2.69	-3.82	0.176
RPL22	-2.42	-3.5	0.179
RPL37A	-3.11	-4.3	0.18
RSL1D1	-2.34	-3.4	0.181
TKT	-1.89	-2.86	0.182
ACIN1	-1.75	-2.68	0.184
H1F0	-1.78	-2.72	0.185
TUFM	-2.23	-3.27	0.188
SRSF4	-3.14	-4.34	0.189
RBM3	-1.91	-2.88	0.19
RPL19	-11.7	-13.6	0.197
RPL37	-12.2	-14.1	0.198
GNAS	-2.52	-3.61	0.199
CENPF	-1.96	-2.95	0.202
RPL13AP5	-10.3	-12.1	0.205
HNRNPR	-2.29	-3.34	0.211
SRRM2	-3.52	-4.77	0.213
UBC	-2.39	-3.46	0.216
NEAT1	-1.91	-2.88	0.217
SNRPD3	-1.87	-2.84	0.217
CHTOP	-2.07	-3.07	0.218
PTMA	-19.7	-21.9	0.219
FARSA	-2.05	-3.05	0.219
TUBA1B	-12.2	-14.1	0.222
LAMB2	-2.22	-3.26	0.222
RPL8	-17.3	-19.5	0.225
EWSR1	-7.14	-8.77	0.225
RPL9	-1.86	-2.82	0.227
BCAP31	-3.75	-5.02	0.228
KARS	-1.73	-2.66	0.229
RPL13A	-15	-17	0.23
PSMC3	-2	-2.99	0.232
POLR2A	-8.26	-9.98	0.233
HDGF	-7.61	-9.28	0.235
CASC3	-2.1	-3.12	0.238
PPIB	-5.96	-7.48	0.239
HNRNPAB	-12.8	-14.7	0.243
ILF3	-2.57	-3.67	0.245
SDF4	-2.95	-4.11	0.25
RBM10	-2.51	-3.6	0.252
C8orf33	-2.22	-3.26	0.252
RPS27	-3.73	-5	0.253
CCNK	-1.9	-2.86	0.253
ACTN4	-2.75	-3.88	0.254
RPS26	-2.93	-4.1	0.256
RPL35	-1.91	-2.88	0.256
EWSR1	-4.74	-6.13	0.259
FKBP4	-3.48	-4.72	0.259
RUVBL1	-2.5	-3.59	0.259
VIM	-10.5	-12.4	0.26
ATPIF1	-3.53	-4.78	0.263
APEX1	-4.7	-6.09	0.265
SERF2	-2.87	-4.03	0.265
FAF2	-2.27	-3.31	0.265
NDUFB10	-1.73	-2.66	0.266
RPL4	-22	-24.3	0.267
BTF3	-3.76	-5.03	0.267
TOMM7	-2.74	-3.87	0.267
PRRC2C	-2.36	-3.42	0.27
EBNA1BP2	-3.62	-4.89	0.271
RPL12	-27.6	-30	0.273
SRRM2	-2.32	-3.38	0.273
RNF40	-1.89	-2.85	0.273
GOLM1	-2.88	-4.03	0.276
S100A6	-15.9	-18	0.277
HMGB2	-4.41	-5.77	0.278
HNRNPD	-4.31	-5.66	0.279
ATP6V1C2	-1.75	-2.69	0.279
KRT18	-2.9	-4.05	0.28
SPTBN1	-5.27	-6.71	0.282
NUCB1	-4.42	-5.78	0.282
HARS	-2.65	-3.76	0.282
COTL1	-2.58	-3.69	0.282
FXYD5	-2.48	-3.57	0.282
SRCAP	-1.75	-2.69	0.282
SRP72	-1.97	-2.95	0.283
DHX16	-1.91	-2.88	0.283
CBX3	-5.4	-6.86	0.284
BCL2L2-PABPN1	-4.33	-5.68	0.284
PPM1G	-6.91	-8.53	0.286
RPL27A	-20.3	-22.5	0.287
MYH9	-11.1	-13	0.288
NEAT1	-1.92	-2.9	0.29
PDIA6	-1.79	-2.73	0.29
SLC3A2	-3.52	-4.76	0.291
RAB5C	-2.28	-3.33	0.291
NOLC1	-11.9	-13.8	0.292
ILF2	-3.88	-5.17	0.292
NCL	-26	-28.4	0.294
ATP5I	-3.05	-4.24	0.294
UROD	-1.78	-2.72	0.294
KRI1	-2.96	-4.13	0.296
CENPF	-1.99	-2.98	0.297
SNRPG	-3.12	-4.32	0.298
BRD2	-6.53	-8.11	0.299
MRFAP1	-6.15	-7.69	0.299
MRPS5	-2.43	-3.5	0.299
TPT1	-6.03	-7.57	0.3
SET	-20.6	-22.9	0.301
RPL38	-10.8	-12.7	0.304
RNASEH2A	-1.96	-2.94	0.305
FUBP3	-2.79	-3.93	0.308
RPL7A	-2.67	-3.79	0.308
NHP2	-4.59	-5.97	0.309
TNNT1	-2.86	-4.01	0.309
GNL2	-3.78	-5.06	0.311
ACIN1	-2.32	-3.38	0.311
STAU1	-1.99	-2.98	0.311
RANBP1	-5.69	-7.19	0.313
HDLBP	-2.61	-3.72	0.314
TAX1BP1	-1.72	-2.64	0.314
EFNB2	-2.34	-3.4	0.316
ADRM1	-1.84	-2.8	0.316
MKI67	-13.6	-15.6	0.317
ZWINT	-8.24	-9.96	0.317
NASP	-4.4	-5.76	0.317
MCL1	-5.59	-7.08	0.318
RMDN3	-1.95	-2.93	0.318
AHNAK	-7.21	-8.84	0.319
PARP1	-3.24	-4.45	0.319
POLR2A	-2.95	-4.11	0.319
HNRNPUL2-BSCL2	-2.66	-3.78	0.319
MYL12B	-1.92	-2.89	0.319
UHRF1	-1.76	-2.69	0.32
COX20	-2.09	-3.1	0.323
NOC2L	-3.25	-4.46	0.324
FAM98A	-2.77	-3.91	0.324
UBB	-5.89	-7.41	0.325
AATF	-3.99	-5.3	0.326
PGD	-5.06	-6.49	0.327
ATP6V1G1	-2.77	-3.91	0.327
RBM34	-2.05	-3.05	0.327
TMEM59	-2.97	-4.14	0.328
HMGB1	-4.44	-5.8	0.331
C1QBP	-2.42	-3.5	0.331
NEAT1	-2.39	-3.46	0.331
CD63	-6.96	-8.58	0.332
TMSB4X	-18.6	-20.7	0.334
ACLY	-2.36	-3.43	0.335
CD68	-2.29	-3.34	0.335
EIF1	-2.03	-3.03	0.335
SENP3-EIF4A1	-8.04	-9.73	0.336
NUFIP2	-3.06	-4.25	0.336
HGS	-2.06	-3.07	0.336
EIF4A1	-8.12	-9.82	0.337
TARDBP	-2.3	-3.35	0.337
RPS8	-3.47	-4.71	0.339
PSMD1	-1.82	-2.77	0.339
KPNA2	-1.92	-2.89	0.34
RPL14	-19.9	-22.2	0.341
TOP1	-2.22	-3.26	0.341
HNRNPUL2	-3.25	-4.46	0.342
STMN1	-3.7	-4.97	0.343
ACIN1	-8.24	-9.96	0.345
HADHA	-2.24	-3.28	0.345
PRPF38A	-2.29	-3.34	0.347
BAZ1B	-3.27	-4.49	0.348
UBAP2L	-5.27	-6.72	0.349
ZMAT2	-7.9	-9.59	0.35
DCTN1	-5.3	-6.76	0.35
MRPS25	-2.72	-3.84	0.35
UTP14A	-4.74	-6.14	0.351
FOXM1	-3.88	-5.17	0.351
DYNC1H1	-3.38	-4.6	0.351
TPM3	-1.77	-2.71	0.351
ACTN1	-1.78	-2.72	0.352
HNRNPDL	-5.44	-6.91	0.353
CNPY2	-2.32	-3.37	0.354
CHD3	-2	-2.99	0.354
RLIM	-1.98	-2.97	0.354
NAP1L1	-7.76	-9.43	0.355
PRRC2B	-3.41	-4.64	0.355
FAM192A	-1.92	-2.89	0.355
CTPS1	-1.84	-2.79	0.355
MXD3	-2.74	-3.87	0.356
NUDT16	-2.27	-3.32	0.356
MLEC	-2.07	-3.08	0.358
LDHA	-11.7	-13.6	0.36
RPS5	-2.15	-3.18	0.361
HSPA5	-11.9	-13.8	0.362
LRRC59	-5.94	-7.47	0.363
FTSJ3	-4.63	-6.02	0.363
CTSB	-6.71	-8.3	0.364
RAB7A	-4.33	-5.69	0.364
FLNA	-2.33	-3.38	0.365
HLA-E	-2.17	-3.2	0.365
UBA52	-3.78	-5.06	0.366
RAC1	-2.98	-4.15	0.366
EIF2AK1	-3.7	-4.97	0.367
ZNF146	-1.75	-2.69	0.367
CCT5	-4.52	-5.9	0.368
SLC16A1	-3.06	-4.25	0.368
CCT4	-2.2	-3.23	0.368
GSPT1	-5.11	-6.54	0.369
MSH6	-3.35	-4.58	0.369
SDHA	-7.7	-9.36	0.37
REXO4	-2.94	-4.11	0.37
FSTL3	-2.45	-3.53	0.37
GART	-2.16	-3.19	0.37
BAP1	-1.79	-2.74	0.37
USF2	-2.32	-3.38	0.371
KRT10	-46.5	-49.3	0.372
HUWE1	-1.85	-2.8	0.372
MSN	-20.2	-22.4	0.373
HSD17B4	-2.15	-3.18	0.373
SUMO2	-5.11	-6.55	0.375
YBX1	-105	-109	0.376
SRSF9	-4.7	-6.09	0.376
RAD23B	-1.89	-2.85	0.376
GRSF1	-2.06	-3.06	0.378
RPL7A	-38.1	-40.8	0.379
EIF4H	-5.96	-7.49	0.379
HSPA9	-5.17	-6.61	0.379
CCAR2	-2.59	-3.7	0.379
CALR	-61.4	-64.5	0.38
GOLGB1	-3.73	-5	0.38
HK1	-2.77	-3.91	0.38
NEDD8-MDP1	-2.15	-3.18	0.38
RPL23A	-41.5	-44.3	0.381
CDV3	-2.53	-3.62	0.381
HSP90AA1	-36.8	-39.4	0.383
NONO	-7.27	-8.91	0.383
PRELID1	-10.6	-12.4	0.384
MXD3	-5.44	-6.91	0.384
TPM1	-4.59	-5.97	0.384
PSMD2	-4.08	-5.4	0.384
SPTAN1	-1.76	-2.7	0.384
CTSZ	-4.68	-6.07	0.386
EIF3H	-2.92	-4.08	0.386
ABL1	-2.03	-3.03	0.386
SMS	-5.01	-6.44	0.387
CHD3	-1.83	-2.79	0.387
NDUFA1	-10.1	-11.9	0.388
RALBP1	-3.71	-4.98	0.388
ACBD3	-1.73	-2.66	0.388
THRAP3	-4.59	-5.97	0.389
RBBP6	-2.53	-3.63	0.389
METAP2	-3.15	-4.35	0.39
TOP1	-2.12	-3.14	0.391
RPS25	-6.16	-7.71	0.392
YWHAE	-5.56	-7.04	0.393
PTGR1	-3.49	-4.73	0.393
RPL26L1	-2.67	-3.78	0.393
COX17	-2.13	-3.15	0.393
DDX46	-4.72	-6.11	0.394
ZNF207	-2.26	-3.31	0.394
EIF4G2	-23.3	-25.6	0.395
ENO1	-6.97	-8.59	0.395
DIAPH1	-2.13	-3.14	0.395
NDUFA12	-1.89	-2.86	0.396
HSPE1-MOB4	-7.84	-9.52	0.397
CCT7	-4.3	-5.65	0.397
NKTR	-1.77	-2.71	0.397
GOLGA2	-3.21	-4.41	0.399
RPL6	-21.7	-23.9	0.4
SNRNP200	-8.88	-10.6	0.4
DUT	-1.8	-2.74	0.4
GMNN	-1.96	-2.95	0.401
RNF40	-1.76	-2.69	0.401
STIP1	-22.4	-24.8	0.402
FAM53C	-3.37	-4.6	0.402
MYL6	-32.5	-35.1	0.403
MORF4L2	-6.55	-8.13	0.403
PABPC1	-5.47	-6.94	0.403
MCM7	-4.06	-5.37	0.403
KIF1C	-4.02	-5.33	0.403
CNBP	-3.3	-4.51	0.404
HNRNPH1	-20.5	-22.8	0.405
PARP1	-10.2	-12	0.405
PRKAR1A	-4.3	-5.65	0.405
UBXN1	-3.43	-4.66	0.405
SNRPA1	-2.72	-3.85	0.405
DDX21	-6.49	-8.06	0.406
SF3A3	-3.56	-4.81	0.406
DHX38	-2.52	-3.6	0.407
SAP30BP	-1.95	-2.93	0.407
HNRNPU	-1.87	-2.83	0.407
SMC1A	-8.14	-9.84	0.408
PSMC5	-4.86	-6.27	0.408
FADS1	-3.98	-5.28	0.408
HNRNPK	-7.96	-9.65	0.409
FAM50A	-7.41	-9.06	0.409
SRRM1	-4.41	-5.77	0.409
BHLHE40	-3.25	-4.46	0.409
PSAP	-19.6	-21.8	0.411
KRT8	-11.7	-13.6	0.411
YWHAB	-5.76	-7.27	0.411
RABEP1	-1.93	-2.91	0.412
ILF3	-3.56	-4.82	0.414
CCAR1	-3.37	-4.59	0.414
MRPL24	-2.68	-3.8	0.414
CSTF2T	-1.76	-2.7	0.414
RETSAT	-3.24	-4.45	0.415
OS9	-6.9	-8.51	0.416
SEC11A	-4.32	-5.67	0.416
PQBP1	-3.09	-4.28	0.416
TM7SF3	-1.89	-2.85	0.416
SNF8	-3.46	-4.7	0.417
AHNAK	-8.21	-9.92	0.418
BSG	-3.27	-4.49	0.418
SRRT	-2.98	-4.15	0.418
FKBP5	-2.84	-3.99	0.418
RPL21P28	-4.65	-6.03	0.419
MAT2A	-3.81	-5.09	0.419
IPO7	-6.17	-7.72	0.421
DDX18	-3.5	-4.74	0.421
NME2	-12	-14	0.422
CSNK1A1	-2.22	-3.25	0.422
CAPZB	-2.21	-3.25	0.422
HACD3	-1.73	-2.66	0.422
PSMD4	-2.88	-4.04	0.423
TAB2	-1.92	-2.89	0.423
NME1-NME2	-12.1	-14	0.424
PNN	-7.97	-9.67	0.424
FLOT2	-3.15	-4.34	0.424
RPS27A	-24.8	-27.1	0.425
ACADVL	-2.67	-3.79	0.425
AK6	-1.79	-2.73	0.425
NCL	-48.5	-51.4	0.426
RPS23	-17	-19.1	0.426
ATP1A1	-5.71	-7.22	0.426
GNL2	-2.81	-3.96	0.426
ATP5B	-14.6	-16.6	0.427
CCT7	-7.54	-9.19	0.427
PITPNB	-3.03	-4.21	0.427
RPS3A	-3.28	-4.5	0.428
ATP5L	-2.68	-3.8	0.428
TRA2B	-5.52	-6.99	0.429
COX7B	-15.6	-17.7	0.43
RPL21	-4.81	-6.22	0.43
NRD1	-4.16	-5.49	0.43
U2AF1	-8.69	-10.4	0.431
HSP90AA1	-2.56	-3.65	0.433
EIF3B	-2.49	-3.57	0.433
CTSL	-8.3	-10	0.434
HNRNPC	-25.6	-27.9	0.435
TNIP1	-9.13	-10.9	0.435
KHSRP	-4.34	-5.69	0.435
PALM2-AKAP2	-2.01	-3	0.435
TPI1	-23.1	-25.4	0.436
UQCRH	-18.9	-21.1	0.436
HSPE1	-10	-11.8	0.436
AKAP2	-2.02	-3.02	0.437
LSM14A	-3.52	-4.76	0.438
BOD1L1	-2.8	-3.94	0.438
LDHB	-42.8	-45.6	0.439
HSP90AB1	-29.9	-32.4	0.439
RPL32	-24.3	-26.7	0.439
RPS14	-7.35	-9	0.439
SRSF7	-6.57	-8.15	0.439
TNPO1	-1.99	-2.98	0.439
SLC39A7	-4.5	-5.87	0.44
KIAA0100	-2.31	-3.37	0.44
ACADVL	-8.02	-9.72	0.441
NDUFA8	-2.96	-4.12	0.441
SAR1A	-1.9	-2.86	0.441
RPS6	-41.7	-44.4	0.442
PRRC2C	-5.33	-6.78	0.442
ZNF664	-2.26	-3.3	0.442
PRPF6	-2.72	-3.85	0.443
SDCBP	-2.32	-3.37	0.443
TPX2	-3.77	-5.05	0.444
DDX42	-4.01	-5.32	0.445
SMARCA4	-3.43	-4.67	0.445
CDC5L	-2.34	-3.39	0.445
RTN3	-1.88	-2.84	0.445
PABPC4	-6.3	-7.86	0.446
DDX24	-4.6	-5.98	0.447
ABCF3	-4.12	-5.45	0.447
COPB2	-3.28	-4.49	0.447
MCM3	-15	-17.1	0.448
HDLBP	-9.15	-10.9	0.448
UAP1	-2.26	-3.3	0.448
SAE1	-1.82	-2.77	0.448
NONO	-33.9	-36.5	0.449
NAP1L4	-4.87	-6.29	0.449
TM4SF1	-3.02	-4.2	0.449
NDUFA13	-6.95	-8.56	0.45
HNRNPM	-18.9	-21.1	0.451
SF3A1	-7.44	-9.09	0.451
TSPYL2	-3.5	-4.74	0.451
SRCAP	-3.19	-4.39	0.451
PDCD11	-2.92	-4.08	0.451
AKAP12	-41.2	-43.9	0.452
ATP5J2-PTCD1	-2.03	-3.03	0.452
2021-09-02	-5.14	-6.58	0.453
CAPN2	-5.99	-7.52	0.454
SRRT	-10.8	-12.7	0.455
SEC62	-3.79	-5.08	0.455
DDX17	-2.77	-3.91	0.455
HNRNPU	-31.3	-33.8	0.456
TMA7	-9.7	-11.5	0.456
HSPA4	-3.25	-4.46	0.456
FMR1	-2.62	-3.73	0.456
RARS	-3.95	-5.25	0.457
CHMP2A	-3.55	-4.81	0.457
ACAD9	-1.75	-2.69	0.457
WBP11	-5.24	-6.69	0.458
SNHG6	-3.57	-4.83	0.459
CLSPN	-3.53	-4.78	0.46
DHX9	-1.73	-2.66	0.46
NME1	-9.27	-11.1	0.461
FOXK2	-2.61	-3.72	0.461
MAN1B1	-2.05	-3.05	0.461
MORC2	-1.75	-2.69	0.461
DDX3X	-5.09	-6.53	0.463
NKTR	-3.63	-4.89	0.465
IGF2R	-2.33	-3.39	0.465
FBXW2	-2.24	-3.29	0.465
HNRNPA1P10	-70.9	-74.1	0.466
SF3B1	-2.7	-3.83	0.466
PPIA	-18.2	-20.3	0.467
DDX27	-3.12	-4.31	0.467
TMEM189-UBE2V1	-2.95	-4.12	0.468
COPS5	-1.79	-2.74	0.468
FLOT1	-9.31	-11.1	0.469
QARS	-5.61	-7.1	0.469
SON	-3.62	-4.89	0.47
CAST	-2.39	-3.45	0.47
SRP14	-20.1	-22.4	0.471
PTP4A2	-2.28	-3.33	0.471
MYH10	-5.43	-6.89	0.472
RPL36A	-14.8	-16.8	0.474
SSRP1	-14.6	-16.6	0.474
CLIC1	-2.3	-3.35	0.474
EIF5B	-2.1	-3.11	0.474
RPS3	-30.7	-33.2	0.475
C17orf85	-3.08	-4.27	0.477
AP2M1	-14.7	-16.8	0.478
PPP1R15B	-2.63	-3.74	0.478
RBMX	-2.53	-3.63	0.478
ERLIN1	-1.95	-2.93	0.478
NCAPD2	-3.63	-4.89	0.479
BAZ2A	-2.13	-3.15	0.479
AKAP8	-1.79	-2.73	0.479
SNRPF	-9.47	-11.3	0.48
AHNAK	-1.79	-2.74	0.48
PHGDH	-10.7	-12.5	0.481
BMS1	-8.9	-10.7	0.481
DNMT1	-3.48	-4.73	0.481
HNRNPR	-3.09	-4.28	0.481
UPF3A	-2.47	-3.56	0.481
SCD	-7.56	-9.22	0.482
CRTAP	-2.95	-4.12	0.482
ABCF2	-2.36	-3.43	0.482
PANK3	-1.79	-2.73	0.482
NDUFB9	-9.19	-11	0.483
LYAR	-3.44	-4.67	0.483
ATP1A1	-4.21	-5.55	0.484
RHOA	-15	-17.1	0.485
SLIRP	-6.44	-8.01	0.485
SLC20A1	-3.26	-4.47	0.485
TULP3	-2.17	-3.2	0.485
APP	-8.78	-10.5	0.486
NIFK	-3.17	-4.38	0.486
CMPK1	-2.73	-3.85	0.486
TPM2	-2.2	-3.23	0.486
PRPF3	-7.84	-9.51	0.487
PFDN5	-9.31	-11.1	0.488
CCDC47	-7.39	-9.04	0.488
SIN3A	-2.95	-4.12	0.488
HNRNPA1	-79.3	-82.7	0.489
HNRNPK	-5.74	-7.25	0.489
CD44	-5.15	-6.59	0.489
FH	-2.8	-3.94	0.489
SF3B6	-3.86	-5.15	0.491
ATIC	-1.85	-2.81	0.491
NOL8	-2.83	-3.98	0.492
PNISR	-8.03	-9.72	0.493
RPL11	-30.1	-32.5	0.494
RPS12	-28	-30.5	0.494
TCP1	-13.9	-15.9	0.494
TFRC	-10.7	-12.6	0.494
RBM5	-6.39	-7.95	0.494
SPTAN1	-3.83	-5.12	0.494
APP	-3.62	-4.88	0.494
MRPS16	-3.24	-4.45	0.494
RBBP4	-2.46	-3.54	0.494
SBNO1	-2.15	-3.18	0.494
PSMD12	-5.45	-6.92	0.496
WBSCR22	-3.16	-4.36	0.496
C12orf65	-1.75	-2.68	0.496
PDCD5	-6.98	-8.6	0.497
POLR2F	-10.7	-12.5	0.499
GRIPAP1	-6.87	-8.48	0.499
UFD1L	-2.27	-3.32	0.499
FTSJ3	-6.46	-8.02	0.5
YBX3	-5.68	-7.18	0.5
PPM1G	-3.76	-5.04	0.5
MALAT1	-49.5	-52.4	0.501
G3BP2	-2.41	-3.48	0.501
RBM22	-2	-2.99	0.501
RPL5	-58.8	-61.9	0.502
SFPQ	-32.9	-35.4	0.502
ZC3H15	-6.34	-7.9	0.502
USP5	-5.13	-6.56	0.502
YTHDC1	-2.57	-3.67	0.502
CRKL	-2.21	-3.25	0.502
NEDD8	-5.61	-7.09	0.503
KPNB1	-5.16	-6.61	0.503
CANX	-4.37	-5.73	0.503
UBE2I	-3.22	-4.42	0.504
SRPK1	-1.83	-2.78	0.504
EIF4B	-22.4	-24.8	0.505
RPS11	-18.4	-20.6	0.505
ETFB	-3.94	-5.25	0.505
GOLIM4	-3.11	-4.3	0.505
BRIX1	-2.74	-3.88	0.505
ZMPSTE24	-2.28	-3.33	0.505
ELP6	-1.85	-2.81	0.505
ZNF131	-4.2	-5.53	0.506
NAA20	-2.45	-3.53	0.506
XRCC6	-8.5	-10.2	0.507
CALD1	-5.83	-7.34	0.507
RPF1	-3.04	-4.22	0.507
MDN1	-2.7	-3.83	0.507
CCNT1	-1.73	-2.66	0.507
ABCF1	-8.16	-9.86	0.508
GGCT	-4.22	-5.56	0.508
SUCLG1	-2.56	-3.66	0.508
TGS1	-1.72	-2.64	0.508
PRKDC	-2.02	-3.02	0.509
XRCC5	-4.29	-5.64	0.51
COPB2	-3.32	-4.54	0.51
PIK3R2	-2.93	-4.1	0.51
KPNA1	-2.28	-3.33	0.51
FSTL1	-4.63	-6.01	0.511
PSMD2	-12.9	-14.9	0.512
PDHA1	-6.02	-7.56	0.512
UTP14A	-2.32	-3.38	0.512
B4GALT1	-2.03	-3.02	0.512
CACTIN	-1.98	-2.97	0.512
CTNNA1	-2.34	-3.4	0.513
TIMELESS	-2.16	-3.18	0.513
NUP50	-2.61	-3.72	0.514
LAS1L	-2.6	-3.7	0.514
UBE2V1	-1.99	-2.98	0.514
SRSF1	-3.71	-4.98	0.515
AHCTF1	-2.52	-3.61	0.515
BAZ1B	-1.82	-2.77	0.515
C1QBP	-10	-11.8	0.516
C21orf59	-5.48	-6.95	0.516
PAF1	-8.78	-10.5	0.517
SMARCA5	-2.16	-3.18	0.517
ST13	-14.3	-16.3	0.518
RPL10A	-4.94	-6.36	0.518
PCMT1	-2.39	-3.46	0.519
IQGAP1	-2.03	-3.03	0.52
EIF5	-5.56	-7.04	0.521
APOL2	-3.01	-4.18	0.521
RPL31	-31.6	-34.2	0.522
SMAD5	-3.09	-4.28	0.522
SRP19	-1.75	-2.68	0.522
HNRNPA1P10	-25.7	-28.1	0.523
ADCY3	-2.01	-3.01	0.523
PRPF4	-3.67	-4.93	0.524
MAT2A	-3.33	-4.55	0.524
HNRNPA1	-25.9	-28.3	0.525
GTPBP4	-8.25	-9.96	0.525
PILRB	-2.37	-3.44	0.525
CNN2	-2.04	-3.04	0.525
PPIL4	-1.81	-2.76	0.525
RPL26	-82	-85.5	0.526
PRRC2C	-7.31	-8.95	0.526
STAG3L5P-PVRIG2P-PILRB	-2.4	-3.47	0.527
ZC3H11A	-5.93	-7.46	0.528
CHD3	-5.53	-7.01	0.528
C6orf106	-2.64	-3.75	0.529
FKBP3	-2.55	-3.65	0.529
RPL36A-HNRNPH2	-27.7	-30.1	0.53
P4HB	-15.7	-17.8	0.53
ANXA1	-11.7	-13.6	0.53
SAT1	-4.87	-6.28	0.53
SPTBN1	-4.24	-5.58	0.53
IPO9	-1.82	-2.77	0.53
RPN1	-9.43	-11.2	0.531
TXNIP	-2.34	-3.4	0.531
JMJD6	-2.25	-3.29	0.531
TAF15	-35.3	-37.9	0.532
NOP56	-17.4	-19.5	0.532
UBE2G2	-4.16	-5.49	0.532
SEPHS1	-3.51	-4.75	0.532
DLD	-1.79	-2.74	0.532
RPL24	-6.59	-8.18	0.533
HDAC1	-6.57	-8.15	0.533
DHCR24	-4.55	-5.93	0.533
CHD8	-3.43	-4.66	0.533
HSPA8	-51.3	-54.3	0.534
CACYBP	-5.61	-7.1	0.534
LSM14B	-4.27	-5.61	0.535
SYNCRIP	-10.1	-12	0.536
KIF4A	-4.49	-5.85	0.536
CD55	-2.06	-3.06	0.536
LIMA1	-1.73	-2.66	0.536
HSPD1	-5.11	-6.55	0.537
SARS	-2.83	-3.97	0.537
CCT3	-11.6	-13.5	0.538
LAS1L	-5.93	-7.45	0.538
YME1L1	-4.14	-5.47	0.538
TFG	-2.56	-3.66	0.538
SAP30BP	-2.1	-3.11	0.538
SHFM1	-7.18	-8.82	0.539
SNAP29	-1.85	-2.81	0.539
HDAC2	-4.4	-5.76	0.54
LASP1	-3.3	-4.52	0.54
PSMD4	-2.15	-3.18	0.54
PABPC1	-21.7	-24	0.541
H2AFY	-6.41	-7.97	0.542
BOD1L1	-1.93	-2.9	0.542
RBM34	-1.84	-2.8	0.542
INSIG1	-2	-2.99	0.543
YAP1	-1.84	-2.8	0.543
SRSF6	-11.6	-13.5	0.544
HTATSF1	-10.1	-11.9	0.544
USP1	-3.2	-4.4	0.544
RAB7A	-2.06	-3.06	0.544
FAM21C	-1.89	-2.85	0.544
IMMT	-2.47	-3.55	0.545
OSGEP	-1.8	-2.75	0.545
CLINT1	-4.75	-6.15	0.546
NTMT1	-3.78	-5.06	0.546
TRIM16L	-2.48	-3.57	0.546
FAM32A	-2.45	-3.53	0.546
RAD21	-10.4	-12.2	0.547
FN1	-4.15	-5.48	0.547
CDC73	-2.95	-4.12	0.547
C1orf109	-1.92	-2.89	0.547
TCERG1	-13.6	-15.6	0.548
SUPT6H	-11.7	-13.7	0.548
DHX9	-10.8	-12.7	0.548
PIN4	-3.3	-4.52	0.548
RBM5	-2.25	-3.3	0.548
CALCOCO2	-2.07	-3.08	0.548
RNF8	-1.81	-2.76	0.548
SPECC1	-3.6	-4.86	0.549
ERCC6	-2.12	-3.13	0.549
CALM1	-11.4	-13.3	0.55
HUWE1	-3.58	-4.83	0.55
MCM6	-2.89	-4.05	0.55
COMMD3-BMI1	-2.64	-3.75	0.55
ASPH	-2.5	-3.59	0.551
EEF1B2	-28.5	-31	0.552
DYNLL2	-6.58	-8.16	0.552
UBE2Q1	-3.44	-4.68	0.553
WBP11	-4.73	-6.13	0.554
RPS18	-67.9	-71	0.555
AHNAK	-58.7	-61.8	0.555
CANX	-40.3	-42.9	0.555
SETD5	-1.95	-2.93	0.555
EIF4G2	-38.7	-41.4	0.556
EIF4G2	-7.85	-9.53	0.556
GCC2	-6.49	-8.06	0.556
TXNRD1	-6.48	-8.05	0.556
EMP1	-1.76	-2.7	0.556
MRPS9	-3.49	-4.74	0.557
PFAS	-1.87	-2.83	0.557
IDH3G	-4.61	-6	0.558
PACSIN2	-4.24	-5.57	0.558
LARS	-3.81	-5.09	0.558
SERF2-C15ORF63	-21.7	-24	0.559
VCL	-1.85	-2.81	0.559
ZMPSTE24	-1.78	-2.73	0.559
NASP	-9.13	-10.9	0.56
SRP68	-4.01	-5.32	0.56
CCDC58	-2.75	-3.88	0.56
NUCKS1	-19.8	-22	0.561
SPDL1	-2.78	-3.91	0.561
HIPK2	-1.96	-2.94	0.561
CCT3	-16.6	-18.8	0.562
DKC1	-3.52	-4.77	0.562
WDR43	-1.96	-2.94	0.562
APLP2	-6.48	-8.05	0.563
DVL3	-4.7	-6.09	0.563
C3	-3.56	-4.81	0.563
BMI1	-2.64	-3.76	0.563
ADNP	-1.76	-2.7	0.563
SRSF5	-16.6	-18.7	0.564
FAM219A	-2.27	-3.32	0.564
IFI16	-6.61	-8.2	0.565
INTS3	-2.79	-3.94	0.565
TXLNG	-2.07	-3.08	0.565
PCBP2	-9.07	-10.8	0.567
PAIP1	-4.75	-6.15	0.567
PALM2-AKAP2	-2.89	-4.05	0.567
AKAP2	-2.89	-4.05	0.567
PSMD11	-1.96	-2.95	0.567
PDIA6	-24.6	-26.9	0.568
CTSL	-8.56	-10.3	0.568
DKC1	-4.85	-6.26	0.568
GTF2A1	-2.25	-3.29	0.569
YWHAZ	-19	-21.2	0.57
LAMB1	-12.3	-14.2	0.57
DDX21	-11.9	-13.8	0.57
EIF3B	-6.83	-8.44	0.57
CDC42BPB	-5.34	-6.79	0.57
DALRD3	-2.27	-3.32	0.57
RAB13	-8.12	-9.82	0.571
PSMB7	-5.27	-6.72	0.571
LMAN1	-3.23	-4.44	0.572
SPTY2D1	-1.73	-2.66	0.572
DDX17	-5.3	-6.76	0.573
MAP4K4	-3.92	-5.22	0.573
XRCC1	-1.96	-2.94	0.573
VCP	-5.66	-7.16	0.575
SAP18	-5.12	-6.56	0.575
ASUN	-3.87	-5.16	0.575
MPHOSPH8	-3.72	-4.99	0.576
IPO9	-2.79	-3.93	0.576
CENPO	-2.63	-3.74	0.576
FAM120A	-1.76	-2.7	0.576
SRSF10	-5.44	-6.9	0.577
TOMM5	-3.64	-4.9	0.578
NOMO1	-2.76	-3.89	0.578
HNRNPH1	-19.5	-21.7	0.579
RPS3A	-13.9	-15.9	0.579
CDC6	-7.79	-9.46	0.579
BNIP3	-3.38	-4.6	0.579
RANBP2	-2.44	-3.51	0.58
GART	-2.2	-3.24	0.58
EIF3D	-8.58	-10.3	0.581
KPNB1	-4.33	-5.68	0.581
PSMA3	-3.61	-4.86	0.581
KCTD10	-1.73	-2.66	0.581
BCCIP	-6.74	-8.33	0.582
MCM4	-4.89	-6.3	0.582
NKAP	-3	-4.18	0.583
RBBP7	-1.92	-2.89	0.583
S100P	-4.41	-5.78	0.584
ARPC2	-3.61	-4.87	0.584
MRPS22	-3.13	-4.33	0.584
RAD21	-25.7	-28.1	0.585
FDPS	-12.1	-14	0.585
KPNB1	-4.6	-5.98	0.585
UBR5	-2.18	-3.21	0.585
NACA	-46.1	-48.9	0.586
MRPS23	-5.12	-6.56	0.586
DST	-2.92	-4.08	0.586
C14orf166	-7.07	-8.7	0.587
PEA15	-3.48	-4.72	0.587
RPL23AP82	-1.99	-2.98	0.587
TMEM123	-4.76	-6.16	0.588
ZNF316	-3.99	-5.3	0.588
TLN1	-2.29	-3.34	0.588
CDC45	-2.29	-3.35	0.589
ANXA2	-72.7	-75.9	0.59
PRPF4B	-9.19	-11	0.59
TIMM17A	-3.44	-4.67	0.59
ACSL1	-1.79	-2.73	0.59
HNRNPA2B1	-175	-179	0.591
HIF1A	-12.9	-14.9	0.591
STT3B	-5.72	-7.22	0.591
CPS1	-4.62	-6	0.591
TWF1	-2.79	-3.93	0.591
POLR3D	-1.9	-2.87	0.591
VEZF1	-1.86	-2.82	0.591
COASY	-2.39	-3.46	0.592
FGFR1OP2	-2.38	-3.45	0.592
FAM133DP	-2.14	-3.16	0.592
ANAPC7	-1.88	-2.85	0.592
PTGR1	-4.03	-5.34	0.593
EHBP1L1	-3.42	-4.65	0.593
SPTAN1	-3.27	-4.48	0.594
CLSTN1	-2.16	-3.18	0.594
KIAA0020	-1.79	-2.74	0.594
TYMS	-6.23	-7.78	0.595
KAT2A	-2.95	-4.12	0.595
EIF4A2	-10.5	-12.4	0.596
DNAJC7	-8.26	-9.98	0.596
KLC1	-2.72	-3.84	0.596
FAM133B	-2.22	-3.25	0.596
PARP4	-1.9	-2.86	0.596
PSMC1	-5.05	-6.48	0.597
ITGA5	-2.03	-3.03	0.597
IK	-34.5	-37.1	0.598
CLNS1A	-6.69	-8.28	0.599
ODC1	-3.13	-4.32	0.599
PAK2	-2.68	-3.81	0.599
SAFB	-21.8	-24.1	0.6
PRPF8	-5.43	-6.9	0.6
DSP	-5.41	-6.87	0.6
SPTLC1	-1.94	-2.92	0.6
RRM1	-7.16	-8.8	0.601
POLR2M	-2.23	-3.27	0.601
PABPC1	-70.8	-74	0.602
HSPD1	-15.1	-17.1	0.602
RBM19	-1.96	-2.94	0.602
KPNB1	-30.1	-32.5	0.603
LAMC1	-15.6	-17.7	0.603
VCP	-6.12	-7.66	0.603
PEG10	-4.34	-5.69	0.603
HMGB3	-7.34	-8.99	0.604
UHRF1	-5.64	-7.14	0.605
CDYL	-2.12	-3.13	0.605
DNTTIP2	-15.4	-17.5	0.606
MRPL18	-5.64	-7.13	0.606
SEC24C	-2.59	-3.69	0.606
GANAB	-2.24	-3.28	0.606
DDX39B	-1.78	-2.72	0.607
ATP6V1G2-DDX39B	-1.78	-2.72	0.607
SMARCA5	-5.96	-7.49	0.608
VDAC1	-19.1	-21.3	0.609
SMARCC2	-2.85	-4	0.609
GPRIN1	-2.15	-3.17	0.609
CFAP36	-2.14	-3.16	0.609
GANAB	-7.05	-8.68	0.61
CLSPN	-4.98	-6.4	0.61
RBMX	-2.14	-3.16	0.61
CDV3	-4.14	-5.47	0.611
RPL34	-24.5	-26.8	0.612
ENAH	-6.95	-8.57	0.613
PSME2	-3.39	-4.62	0.613
NUDT4	-3.08	-4.27	0.613
GNAI3	-2.6	-3.7	0.613
MAPK9	-2.53	-3.62	0.613
MACF1	-6.51	-8.08	0.614
SNRPE	-3.55	-4.8	0.614
GTF3C1	-1.83	-2.78	0.614
RHEB	-4.09	-5.42	0.615
SEC22B	-3.68	-4.94	0.615
LUZP1	-3.3	-4.52	0.615
DDX3X	-2.85	-4	0.615
CCT6A	-19.2	-21.4	0.616
RBM27	-2.73	-3.86	0.616
CCT5	-13.3	-15.3	0.617
PSMC3IP	-4.68	-6.06	0.617
EEF1A1	-23.6	-25.9	0.618
DDX55	-2.97	-4.14	0.618
EBNA1BP2	-3.51	-4.75	0.619
TMSB10	-212	-216	0.62
PEX5	-4.67	-6.06	0.62
BAZ1A	-2.44	-3.52	0.62
CCDC174	-1.98	-2.97	0.62
CUL4A	-8.01	-9.7	0.621
SMG7	-1.96	-2.94	0.621
JAK1	-1.75	-2.69	0.621
PA2G4	-14.1	-16.1	0.622
TRIM16	-4.18	-5.51	0.622
CHD2	-3.76	-5.04	0.622
ANXA6	-6.49	-8.06	0.623
CTNNA1	-4.05	-5.36	0.623
EIF4EBP2	-3.21	-4.42	0.623
CSNK1A1	-2.05	-3.05	0.623
CSE1L	-2.16	-3.18	0.624
HNRNPH2	-10.3	-12.2	0.625
TPR	-8.48	-10.2	0.625
CD55	-26.2	-28.6	0.626
ENAH	-5.73	-7.24	0.626
ERGIC3	-4.87	-6.28	0.626
SRP72	-3.73	-5	0.626
SUPT16H	-14.4	-16.5	0.627
KIF23	-4.31	-5.65	0.628
KLHL5	-1.96	-2.95	0.628
RPS24	-153	-156	0.629
EIF3A	-35.6	-38.2	0.629
AKAP12	-16.6	-18.8	0.629
PQBP1	-2.13	-3.15	0.629
ZPR1	-1.98	-2.97	0.629
GTF3C6	-6.19	-7.73	0.63
EXOSC7	-1.99	-2.97	0.63
SQLE	-5.59	-7.07	0.631
SNRPC	-4.87	-6.29	0.631
RAP1B	-3.05	-4.24	0.631
SPTAN1	-13.4	-15.4	0.632
RRM2	-11.5	-13.4	0.633
TCEB3	-2.58	-3.68	0.633
WDR75	-1.72	-2.64	0.633
NDUFA6	-14.1	-16.1	0.634
MTIF2	-3.74	-5.01	0.634
NOP9	-2.44	-3.52	0.634
TMED2	-16.6	-18.7	0.635
UTP11L	-8.93	-10.7	0.635
BRD8	-5.36	-6.81	0.635
CHD4	-8.76	-10.5	0.636
CCNL1	-5.38	-6.84	0.636
MARS	-2.98	-4.15	0.636
CKAP5	-2.84	-3.99	0.636
ATXN1L	-2.17	-3.2	0.637
PPP5C	-4.51	-5.88	0.638
NRD1	-3.31	-4.53	0.638
LDLR	-2.62	-3.73	0.638
GNG11	-2.03	-3.02	0.638
PSMA7	-11.9	-13.8	0.64
BZW1	-6.31	-7.86	0.64
WAPAL	-3	-4.17	0.641
WDR3	-2.07	-3.07	0.641
SLU7	-5.34	-6.8	0.642
SART3	-4.05	-5.36	0.642
SNRPB2	-4.02	-5.33	0.642
TRIP12	-1.83	-2.78	0.642
COPB1	-1.78	-2.72	0.642
CCT7	-7.39	-9.03	0.643
CPS1	-4.24	-5.58	0.643
SMC3	-3.45	-4.69	0.643
DHX8	-3.01	-4.19	0.643
MTG2	-2.47	-3.55	0.643
XPO1	-1.75	-2.68	0.643
PSMC2	-3.05	-4.24	0.644
TIPARP	-2.55	-3.65	0.644
IGBP1	-5.58	-7.06	0.645
PDCD11	-2.2	-3.23	0.645
PTGES3	-7.85	-9.53	0.646
MAPK6	-5.45	-6.92	0.646
IKBKG	-2.64	-3.76	0.646
PEG10	-17.5	-19.7	0.647
FUBP1	-14.6	-16.7	0.647
WNK1	-2.34	-3.4	0.647
CSDE1	-14.2	-16.2	0.648
THOC5	-5.18	-6.63	0.648
URI1	-4.24	-5.58	0.648
GNB1	-2.6	-3.71	0.649
CTR9	-6.43	-8	0.65
COL5A1	-4.18	-5.51	0.65
KLC1	-4.09	-5.41	0.65
RPS9	-8.88	-10.6	0.651
PDCD4	-6.32	-7.88	0.651
2021-09-08	-2.91	-4.08	0.651
OSBP	-2.86	-4.02	0.651
TMEM57	-2.06	-3.07	0.651
GHITM	-15.3	-17.4	0.652
BCLAF1	-11.1	-13	0.652
HTATSF1	-5.66	-7.15	0.652
HECTD3	-1.83	-2.78	0.652
VCL	-4.69	-6.08	0.653
APMAP	-4.35	-5.7	0.653
SMARCC1	-2.96	-4.13	0.653
DSP	-2.5	-3.59	0.653
EIF1	-5.91	-7.42	0.654
TPM3	-31.3	-33.8	0.655
ITSN1	-4.26	-5.61	0.655
DHX15	-2.94	-4.1	0.655
HMMR	-2.23	-3.27	0.655
PDHX	-3.48	-4.72	0.656
UCHL5	-2.81	-3.95	0.656
ADAM9	-2.72	-3.85	0.656
PDIA3	-55.6	-58.6	0.657
PPIG	-7.33	-8.97	0.657
CEP55	-4.32	-5.67	0.657
RACGAP1	-2.46	-3.54	0.657
CYCS	-14.2	-16.2	0.658
CHORDC1	-5.34	-6.79	0.658
RBM8A	-21.4	-23.7	0.659
MIS18BP1	-3.13	-4.33	0.659
ABL2	-1.92	-2.89	0.66
ANXA11	-1.83	-2.78	0.66
SIRT1	-1.74	-2.68	0.66
SUPT6H	-4.05	-5.36	0.661
CSRP1	-3.33	-4.55	0.661
NOL10	-2.7	-3.83	0.661
DDX5	-23.2	-25.5	0.662
AP2M1	-3.78	-5.06	0.662
MAOA	-4.46	-5.83	0.663
FAM3C	-2.37	-3.43	0.663
DNAJB11	-19.2	-21.4	0.664
OXCT1	-6.22	-7.77	0.664
WHSC1	-4.52	-5.89	0.665
MAGOHB	-2.83	-3.97	0.665
VPS72	-7.92	-9.61	0.666
RANBP2	-4.68	-6.07	0.666
MRPL9	-4.59	-5.97	0.666
KIAA1429	-4.41	-5.77	0.666
CDK11B	-5.5	-6.98	0.667
MGEA5	-4.35	-5.7	0.667
PCNP	-4.34	-5.69	0.667
SUPT6H	-2.39	-3.46	0.667
IPO5	-1.8	-2.75	0.667
DNAJC9	-13.6	-15.6	0.668
ATP5J2	-10.7	-12.6	0.668
DDX1	-9.66	-11.5	0.668
FAM162A	-3.55	-4.8	0.668
EIF2S1	-6.73	-8.32	0.669
TACC1	-2.71	-3.84	0.669
FIS1	-2.13	-3.15	0.669
CHMP5	-5.52	-6.99	0.67
CCPG1	-3.88	-5.18	0.67
SWAP70	-3.23	-4.43	0.67
KIAA1524	-2.46	-3.54	0.67
SRPR	-2.42	-3.49	0.67
TTC1	-6.36	-7.92	0.671
MSN	-5.95	-7.47	0.671
LSG1	-5.68	-7.18	0.671
RRM1	-11.6	-13.5	0.672
ENSA	-6.45	-8.01	0.672
LEO1	-5.56	-7.04	0.674
HSPA4	-26.4	-28.8	0.675
NUSAP1	-6.58	-8.16	0.675
SDF2	-3.3	-4.52	0.675
BUB3	-2.49	-3.57	0.675
RAB10	-3.9	-5.2	0.676
XPO1	-2.93	-4.09	0.676
RBM28	-2.47	-3.55	0.677
DDX52	-2.04	-3.04	0.677
EML3	-1.92	-2.89	0.677
GARS	-4.61	-6	0.678
ASAP1	-3.05	-4.24	0.678
EFCAB14	-1.96	-2.94	0.678
PI4K2A	-1.75	-2.68	0.678
PRPF40A	-4.03	-5.34	0.679
TIA1	-1.95	-2.93	0.679
ARPC3	-9.7	-11.5	0.68
AFF4	-6.79	-8.4	0.68
RBM22	-3.86	-5.15	0.68
MAP4K4	-3.81	-5.09	0.68
USO1	-2.33	-3.39	0.68
EXOC3	-2.97	-4.14	0.683
MCM10	-1.76	-2.7	0.683
MKNK2	-2.63	-3.74	0.684
NAA60	-1.96	-2.94	0.684
MRPS21	-10.9	-12.7	0.685
PUM1	-5.36	-6.82	0.685
SOD1	-25.2	-27.6	0.686
MAOA	-9.51	-11.3	0.686
PSMB8	-2.45	-3.53	0.686
PES1	-1.74	-2.67	0.686
DDX23	-27.8	-30.2	0.687
IMMT	-9.44	-11.2	0.687
EWSR1	-6.55	-8.13	0.687
RSL24D1	-4.99	-6.41	0.687
RUFY1	-5.93	-7.45	0.688
CCDC112	-2.02	-3.01	0.688
ANXA5	-15	-17.1	0.689
TAF11	-2.61	-3.72	0.689
RARS	-1.78	-2.72	0.689
ABCF2	-3.69	-4.96	0.69
EIF4G2	-3.34	-4.56	0.69
CEP63	-1.8	-2.75	0.69
SPDL1	-10.2	-12	0.691
PNRC2	-2.61	-3.71	0.691
CAMSAP2	-2.33	-3.39	0.691
DCAF8	-2.32	-3.37	0.691
ZC3H8	-1.85	-2.81	0.691
ZNF513	-1.76	-2.7	0.691
HNRNPH3	-45.7	-48.5	0.692
M6PR	-13.7	-15.7	0.692
SERPINB6	-5.49	-6.96	0.692
FBN1	-2.85	-4	0.692
DDX5	-19.1	-21.3	0.693
DDX50	-2.14	-3.16	0.694
MTMR14	-2.67	-3.79	0.695
RAB14	-4.33	-5.68	0.696
OXSR1	-1.89	-2.85	0.696
C11orf58	-16.6	-18.8	0.697
SCAF11	-11.4	-13.3	0.698
LSM3	-10.2	-12	0.698
ADIPOR2	-3.26	-4.48	0.698
B4GALT4	-2.71	-3.84	0.698
TOP2A	-18.7	-20.9	0.699
SEC14L1	-4.5	-5.87	0.699
CDC123	-2.42	-3.5	0.699
MARCKS	-1.79	-2.74	0.699
IWS1	-10.8	-12.7	0.7
SLC4A1AP	-9.32	-11.1	0.7
SMC2	-3.72	-4.99	0.7
WBP5	-3.63	-4.89	0.701
DLGAP5	-3.05	-4.23	0.702
EPRS	-16.9	-19	0.703
DYNC1H1	-4.22	-5.56	0.703
DNMT1	-11.2	-13.1	0.704
PSMD11	-5.1	-6.54	0.704
EIF2S3	-14.1	-16.1	0.705
NOP58	-12.7	-14.7	0.705
FDPS	-7.72	-9.39	0.705
HCCS	-5.47	-6.95	0.705
GSR	-2.32	-3.38	0.705
CDC26	-8.53	-10.3	0.706
CORO1C	-2.63	-3.74	0.706
TPX2	-2.54	-3.64	0.706
TOP2B	-1.89	-2.86	0.706
CCT8	-31	-33.5	0.707
SLTM	-12	-13.9	0.707
ATP6V1D	-3.17	-4.37	0.707
NUSAP1	-6.17	-7.71	0.708
REXO2	-4.26	-5.61	0.708
ZCCHC11	-1.96	-2.95	0.708
TRIP12	-3.47	-4.71	0.709
C4orf3	-3.83	-5.12	0.71
STAG2	-2.91	-4.07	0.71
DENR	-8.15	-9.85	0.711
RRP1	-2.58	-3.68	0.711
AHNAK	-5.38	-6.84	0.712
TMEM181	-2.52	-3.61	0.712
IKBKAP	-2.07	-3.07	0.713
MYO18A	-1.84	-2.79	0.713
RBM6	-1.75	-2.68	0.713
YWHAE	-36.5	-39.1	0.714
PSMA4	-17.8	-19.9	0.714
DAZAP2	-3.54	-4.79	0.714
KIF21A	-3.52	-4.77	0.714
CCT5	-49.8	-52.7	0.715
ISY1-RAB43	-9.46	-11.3	0.715
SLC38A1	-2.22	-3.26	0.715
SON	-4.49	-5.85	0.717
MCFD2	-2.16	-3.18	0.717
ACSL3	-3.21	-4.42	0.718
NAA35	-1.83	-2.78	0.718
CDK11A	-6.16	-7.71	0.719
MYL12B	-3.14	-4.34	0.72
UBE2T	-2.77	-3.91	0.72
HSP90B1	-13.1	-15.1	0.721
AHNAK	-3.9	-5.2	0.721
CPSF6	-3.67	-4.94	0.721
DIO2	-1.93	-2.91	0.721
RPL21P28	-11.7	-13.6	0.722
MPHOSPH10	-8	-9.7	0.722
MRPL30	-2.77	-3.9	0.722
LDHB	-70.6	-73.8	0.723
SUZ12	-3.71	-4.97	0.723
MKRN1	-3.22	-4.43	0.723
MORF4L1	-23.8	-26.1	0.724
MAGOH	-7.82	-9.5	0.724
NSUN2	-3.79	-5.08	0.724
GTF3C4	-3.74	-5.01	0.725
GCOM1	-2.99	-4.16	0.725
POM121C	-2.58	-3.69	0.725
JAK1	-2.54	-3.64	0.725
CBWD5	-2.41	-3.48	0.725
NUCB2	-2.12	-3.13	0.725
CHD8	-5.73	-7.24	0.726
LRRFIP1	-4.78	-6.18	0.726
PSIP1	-4.5	-5.87	0.726
PKM	-188	-191	0.727
MAPRE1	-7.68	-9.35	0.727
HBS1L	-3.43	-4.66	0.727
TPX2	-2.19	-3.22	0.727
DNAJA2	-7.42	-9.07	0.728
NCBP2	-5.03	-6.46	0.728
UBA2	-4.39	-5.75	0.728
LLPH	-3.81	-5.09	0.728
INTS10	-2.34	-3.41	0.728
KIAA0020	-2.27	-3.32	0.728
2021-09-07	-10.2	-12	0.729
LIMA1	-3.14	-4.34	0.729
BCLAF1	-7.9	-9.59	0.731
UBE2R2	-3.16	-4.37	0.731
PPP1R12A	-2.34	-3.4	0.731
RPL23	-77.8	-81.2	0.732
HNRNPA3	-57.3	-60.4	0.732
VPS35	-3.02	-4.2	0.732
SUPT5H	-8.55	-10.3	0.733
RPAIN	-3.31	-4.53	0.733
PYGL	-3.3	-4.51	0.733
TECR	-3.2	-4.41	0.733
HSP90B1	-45.5	-48.3	0.734
PNN	-29.3	-31.7	0.734
YARS	-9.76	-11.6	0.735
PTPN11	-6.06	-7.59	0.735
GLG1	-3.3	-4.52	0.735
RBM26	-2.82	-3.96	0.735
NEDD4	-2.15	-3.17	0.735
SNRPD1	-12.2	-14.1	0.736
U2SURP	-3.84	-5.13	0.736
MAPRE1	-3.14	-4.33	0.736
CAPZA1	-1.92	-2.9	0.736
RGS2	-10.8	-12.7	0.737
DIAPH1	-9.46	-11.3	0.737
WASF2	-2.79	-3.93	0.737
GOLM1	-1.91	-2.88	0.737
RSRC2	-8.18	-9.88	0.738
ZFR	-6.41	-7.98	0.738
NF2	-5.43	-6.89	0.738
DNAJC2	-5.84	-7.35	0.739
ILF2	-4.51	-5.88	0.739
PLEKHB2	-1.76	-2.69	0.739
CAP1	-9.05	-10.8	0.74
ATAD2	-6.03	-7.57	0.74
TMED10	-4.94	-6.36	0.74
ATP1B1	-2.39	-3.46	0.74
FLNB	-2.01	-3	0.74
OCRL	-1.77	-2.71	0.74
WAPAL	-3.86	-5.16	0.741
PALLD	-3.52	-4.77	0.741
CTTN	-12.9	-14.8	0.742
RPL21	-12.4	-14.4	0.742
TFIP11	-3.35	-4.57	0.742
PDCL3	-2.81	-3.96	0.742
GOPC	-1.8	-2.75	0.742
SMC2	-5.79	-7.29	0.743
PAIP2	-3.9	-5.2	0.743
ATXN2L	-3.61	-4.86	0.743
SRSF3	-8.79	-10.5	0.744
EZH2	-3.23	-4.44	0.744
BCAS2	-2.98	-4.15	0.744
GDI2	-2.88	-4.04	0.744
FARSB	-2.07	-3.07	0.744
WRB	-1.78	-2.72	0.744
RCN1	-9.05	-10.8	0.745
MATR3	-6.52	-8.1	0.745
2021-09-15	-4.08	-5.4	0.745
PSMC1	-6.49	-8.06	0.746
PTTG1IP	-1.82	-2.77	0.746
RPL7	-36.3	-38.9	0.747
EPRS	-3.78	-5.06	0.747
DCAF8	-3.74	-5.01	0.747
REEP3	-6.12	-7.67	0.748
RPS20	-31.7	-34.2	0.749
SENP2	-5	-6.43	0.749
PPIE	-2.95	-4.12	0.749
FAM35A	-1.91	-2.87	0.749
PSIP1	-1.8	-2.74	0.749
PTP4A2	-27.9	-30.4	0.75
SYNCRIP	-3.68	-4.95	0.75
IQCB1	-2.78	-3.92	0.75
GMPS	-7.06	-8.69	0.752
MGME1	-2.03	-3.03	0.752
UBE2V1	-2.02	-3.02	0.752
ENOSF1	-1.76	-2.7	0.752
CANX	-48.3	-51.2	0.753
TXNRD1	-19.2	-21.4	0.753
CHD4	-5.34	-6.79	0.753
EXOSC9	-5	-6.43	0.753
P4HA1	-2.58	-3.69	0.754
APLP2	-12.8	-14.7	0.755
RPF2	-3.79	-5.07	0.755
PSMD13	-2.26	-3.31	0.755
NR2C2	-2	-2.99	0.755
ANKLE2	-1.94	-2.91	0.756
2021-09-11	-4.76	-6.15	0.757
BRD7	-2.43	-3.51	0.757
DNAJC21	-17.9	-20.1	0.759
ODF2	-11.8	-13.8	0.759
PRC1	-7.25	-8.89	0.759
SMC6	-2.17	-3.19	0.759
SF3B1	-10.3	-12.2	0.76
FLNB	-2.53	-3.63	0.76
MINK1	-2.24	-3.29	0.76
GIGYF2	-1.84	-2.79	0.76
METAP2	-4.34	-5.69	0.761
ORC6	-3.9	-5.19	0.761
COPS2	-2.27	-3.32	0.761
DYX1C1-CCPG1	-4.65	-6.03	0.762
FBXO9	-2.73	-3.86	0.762
HSP90AB1	-81	-84.4	0.763
U2SURP	-2.73	-3.85	0.763
NPM1	-190	-195	0.764
AHNAK	-10.2	-12	0.764
PHLDB2	-7.09	-8.72	0.764
RNF20	-7.24	-8.88	0.765
C22orf46	-6.57	-8.15	0.765
MACF1	-2.59	-3.69	0.765
ECT2	-2.06	-3.06	0.765
TRIM56	-1.89	-2.86	0.765
DDX21	-16.9	-19	0.766
NID1	-2.48	-3.56	0.766
RIOK1	-2.25	-3.29	0.766
PRPF31	-5.62	-7.11	0.767
FBXO30	-3.11	-4.3	0.767
ADSS	-2.52	-3.61	0.768
SBDS	-10.5	-12.4	0.769
PALM2-AKAP2	-2.24	-3.28	0.769
AKAP2	-2.24	-3.28	0.769
FAF1	-2.11	-3.13	0.769
ITGB1	-37.5	-40.2	0.77
PRKDC	-8.26	-9.98	0.77
PAPOLA	-7.5	-9.15	0.77
HDDC2	-3.55	-4.8	0.77
MTHFD1	-2.12	-3.14	0.77
PSMC4	-1.93	-2.9	0.77
NGDN	-6.12	-7.67	0.771
SDC4	-3.33	-4.56	0.771
RTF1	-2.74	-3.87	0.771
ANLN	-10.5	-12.4	0.772
HMGN5	-5.61	-7.1	0.772
GPKOW	-5.13	-6.57	0.772
HIGD1A	-4.05	-5.37	0.772
SUB1	-21.7	-24	0.773
RAD51AP1	-5.64	-7.13	0.773
ATF1	-4.23	-5.57	0.773
P3H1	-2.8	-3.95	0.773
EIF3E	-14.5	-16.6	0.774
ISY1	-10.7	-12.5	0.774
TPM4	-2.93	-4.09	0.774
IQGAP1	-4.41	-5.77	0.775
ISCU	-4.12	-5.44	0.776
ZC3H11A	-2.76	-3.9	0.776
EXOSC2	-13.6	-15.6	0.777
WHSC1	-5.23	-6.68	0.778
RBM33	-3.2	-4.4	0.778
ANKRD17	-2.81	-3.95	0.778
CALU	-9.63	-11.4	0.779
LOC100129034	-7.12	-8.75	0.779
PRPF40A	-2.83	-3.98	0.779
HSPA9	-31.3	-33.8	0.78
AIMP1	-4.97	-6.39	0.78
CACYBP	-2.04	-3.04	0.78
DYNC1H1	-2.54	-3.64	0.781
RARS	-2.48	-3.56	0.781
DSP	-2.46	-3.54	0.781
UBR4	-2.55	-3.65	0.782
SPAG9	-2.04	-3.04	0.782
HSP90AA1	-137	-141	0.783
SPCS2	-4.63	-6.02	0.783
CMAS	-6.03	-7.57	0.784
EPRS	-5.71	-7.21	0.784
ENSA	-4.19	-5.52	0.784
LOC100129931	-3.79	-5.07	0.784
ATG3	-5.97	-7.5	0.785
FXR2	-5.11	-6.55	0.785
MCFD2	-4.7	-6.09	0.785
TBC1D14	-3.8	-5.08	0.785
ETFA	-3.72	-4.99	0.785
SLMO2-ATP5E	-3.24	-4.45	0.785
TDP2	-2.54	-3.63	0.785
ERGIC2	-1.93	-2.9	0.785
SRSF11	-30.1	-32.6	0.786
BIVM-ERCC5	-2	-2.99	0.786
ZBTB11	-2.09	-3.1	0.787
MGEA5	-1.8	-2.75	0.787
SPTBN1	-8.53	-10.3	0.788
LOC100129148	-4.52	-5.89	0.788
UBE2L3	-3.46	-4.7	0.788
PLOD2	-3.16	-4.36	0.788
RB1CC1	-2.43	-3.51	0.788
CEBPZ	-12.8	-14.8	0.789
CSK	-2.77	-3.9	0.79
GTF2A1	-2.13	-3.15	0.79
TROVE2	-1.84	-2.79	0.79
U2SURP	-5.2	-6.64	0.791
ERCC5	-2.03	-3.03	0.791
ADH5	-4.98	-6.4	0.792
MKRN1	-3.59	-4.84	0.793
BBX	-3.33	-4.55	0.793
TARDBP	-21.2	-23.5	0.794
HARS	-5.04	-6.47	0.794
COQ9	-3.76	-5.03	0.794
TTC3	-2.79	-3.93	0.794
GNL3	-8.03	-9.72	0.796
RPS15	-6.76	-8.36	0.796
MPHOSPH6	-2.06	-3.07	0.796
FANCI	-1.75	-2.68	0.796
LOXL2	-1.79	-2.73	0.797
SNX22	-13.5	-15.5	0.798
PPME1	-2.15	-3.18	0.798
CBX5	-16.8	-19	0.799
STRAP	-8.29	-10	0.799
SRRM1	-6.98	-8.6	0.8
VAPB	-4.73	-6.13	0.8
ARFRP1	-3.02	-4.2	0.8
PHF8	-1.98	-2.97	0.8
HECTD1	-3.23	-4.43	0.801
CEP57	-2.78	-3.92	0.801
APPL1	-1.82	-2.77	0.801
SPG20	-2.53	-3.62	0.802
SNRNP200	-10.3	-12.1	0.803
CWC15	-14.6	-16.7	0.804
PRPF38A	-2.69	-3.81	0.804
PARK7	-28.4	-30.9	0.805
USP1	-11.3	-13.2	0.805
PTGES3L-AARSD1	-3.86	-5.15	0.805
PPP4R3A	-2	-2.99	0.805
EFEMP1	-10.2	-12.1	0.806
ATP2C1	-2.57	-3.68	0.806
MRPL19	-4.41	-5.77	0.807
MCM3AP	-4.31	-5.66	0.807
LARP1	-5.92	-7.44	0.808
ABLIM3	-5.08	-6.51	0.808
SSX2IP	-2.12	-3.13	0.809
TOPORS	-5.02	-6.45	0.81
WAC	-11.1	-13	0.811
CCDC47	-9.79	-11.6	0.811
PET100	-5.08	-6.52	0.811
TYMS	-1.76	-2.7	0.811
SMARCA5	-8.22	-9.94	0.812
CCNE2	-3.32	-4.54	0.812
GGA2	-2.09	-3.1	0.812
CFAP97	-1.95	-2.94	0.812
CBX5	-1.78	-2.72	0.812
HSPD1	-49.3	-52.2	0.813
ITGB1	-41	-43.7	0.813
[truncated: 1,002 more rows]
